# Supplementary material for: The First High-Density Genetic Map Construction in Tree Peony (Paeonia Sect. Moutan) using Genotyping by Specific-Locus Amplified Fragment Sequencing
Source: PLoS One. 2015 May 26;10(5):e0128584. doi: 10.1371/journal.pone.0128584 (PMC4444326; doi:10.1371/journal.pone.0128584)
Supplement: S1 Table — (XLS) [file pone.0128584.s002.xls]

## Sheet: Sheet1
S1 Table. Details of Specific-locus Amplified Fragment Sequencing data in tree peony mapping population.
sample ID	reads number	GC%	Q20%
female parent	11131195	42.9591	76.4364
male parent	9176662	42.8264	75.0636
1	1246873	42.91	76.3833
2	1336685	42.6567	76.43
3	961219	42.81	73.88
4	1401738	42.6933	76.12
5	1929802	42.56	77.3533
6	1127316	42.8467	75.9833
7	1167401	42.9633	74.2367
8	834058	42.9	70.4533
9	1627084	42.9	72.38
10	1319754	43.1833	71.94
11	1509160	43.22	70.7233
12	1064392	42.52	71.0333
13	1433839	42.6	78.37
14	1514705	42.7967	77.2267
15	2050191	42.9733	72.9567
16	1112319	42.93	69.85
17	1142815	43.03	72.26
18	1169757	42.4833	73.67
19	1135548	42.8	69.09
20	1450694	42.7467	73.7467
21	1582076	42.7433	76.07
22	1146031	43.1967	74.1467
23	1604637	42.7733	75.7567
24	826597	42.4633	77.0667
25	740961	42.4067	72.75
26	1569956	43.0367	77.8333
27	2346301	42.6633	73.2367
28	1370484	42.8433	75.3433
29	1103519	42.87	72.4333
30	1247888	42.7067	77.9067
31	917470	42.9733	70.2467
32	1018967	42.83	74.2067
33	1724891	42.8267	75.2533
34	1169457	42.6933	70.84
35	1070721	42.7867	74.8133
36	1166140	42.8467	72.6767
37	864958	42.7567	75.0767
38	1736749	42.8933	75.3367
39	1792781	42.5967	74.1367
40	1290001	42.8667	71.0067
41	1422634	42.7133	76.7533
42	1458800	42.8567	76.1233
43	1136956	42.4133	77.76
44	1496823	42.7567	77.8633
45	791102	42.6233	74.5667
46	888782	42.8233	75.4233
47	1313346	42.3667	74.8467
48	1116497	42.7767	75.41
49	1796537	42.8267	77.03
50	1242401	42.6233	72.4633
51	1435979	42.8733	77.6
52	1379466	42.9867	75.4033
53	1496258	42.8467	78.43
54	2203616	42.6067	78.9167
55	1155358	43.0467	74.47
56	1584563	42.93	74.7567
57	928073	42.7267	70.8833
58	1170211	43.0767	78.0567
59	1396502	42.83	76.81
60	1704691	43.0667	73.32
61	929919	42.6967	76.2667
62	1208304	42.87	75.02
63	1785056	42.8433	76.8167
64	1903331	42.9733	75.5667
65	1055978	43.2067	73.8867
66	1490120	42.9833	73.2167
67	1409847	42.3433	73.5533
68	1230526	42.96	71.26
69	1788656	43.1067	74.89
70	1544565	42.9767	73.2333
71	1395652	43.33	70.6733
72	1350439	43.3167	72.1
73	1668168	42.82	75.79
74	709524	42.8967	74.2667
75	1772980	42.87	74.21
76	2748710	43.2333	77.8133
77	1450370	43.2267	74.0967
78	1166456	42.7167	76.1133
79	1029896	42.8733	74.3667
80	1534267	42.9567	75.52
81	982452	42.7667	75.5
82	1225431	42.6867	78.58
83	987775	42.6833	74.5233
84	1509835	43.0333	76.8067
85	792857	42.67	70.6467
86	1208222	43.3	72.6467
87	1775096	42.6333	75.9433
88	1373927	43.2433	78
89	1123232	42.97	77.3333
90	1005544	43.1333	69.5867
91	1668827	42.8733	77.9967
92	1334378	42.68	78.35
93	1239194	42.85	77.7467
94	805072	43.2867	68.02
95	907871	42.82	76.4033
96	878613	42.8733	77.14
97	1201296	42.8367	79.4833
98	1073404	43.1067	75.4667
99	1655976	42.8867	76.1467
100	1931776	43.0367	75.56
101	2102806	42.88	78.1667
102	1905018	43.3667	73.78
103	1119272	43.1433	75.8367
104	1308078	43.2133	73.97
105	1095540	42.8567	75.5467
106	1950223	43.0933	76.46
107	1445780	43	75.7733
108	1459249	42.6267	77.99
109	1219899	42.3667	77.76
110	1420953	42.73	77.8767
111	1837565	42.86	78.2567
112	1058494	43.0633	69.5467
113	1111313	43.06	70.7233
114	1775168	42.63	77.05
115	1694382	43.0467	72.9333
116	1322229	42.7033	70.77
117	1417320	42.8533	74.92
118	1036190	43.4967	69.5633
119	1340795	42.9567	78.47
120	1472536	42.6967	77.8333
121	1000585	43.0333	74.7033
122	1828298	43.0333	77.1367
123	3011586	42.9967	75.9567
124	1489835	42.7833	73.3667
125	1503956	43.2767	72.6367
126	1365756	43.0633	74.8267
127	1158458	42.4167	76.6867
128	1374431	42.68	79.47
129	1738365	42.4767	77.54
130	1552291	42.8733	77.4333
131	1382159	42.7333	74.1267
132	1072820	42.72	71.54
133	1606074	43.2	74.3533
134	1364454	43.0933	75.2167
135	2201600	42.8933	76.7667
136	1118030	43.18	71.98
137	1368735	43.2167	75.8733
138	2128074	42.5067	77.1367
139	1063959	43	75.25
140	1514470	42.8533	76.4533
141	1433323	42.9667	76.9933
142	1076660	42.8333	73.2033
143	1106648	43.4533	73.79
144	1506643	42.5733	77.51
145	1417580	43.0433	74
146	1100805	42.7933	74.3667
147	1574783	42.87	76.2033
148	1609384	43.1033	75.98
149	2061604	42.98	77.1433
150	1455466	42.75	72.9333
151	1188337	43.21	76.5833
152	1163255	42.92	70.1467
153	1331364	43.01	75.72
154	1985726	43.22	76.7033
155	1371185	42.9667	79.9067
156	1118828	43.1033	77.5267
157	881456	42.6567	75.08
158	1340622	42.8	74
159	1403188	42.8733	74.3933
160	2129057	42.9167	76.6767
161	931917	43.2333	71.55
162	1255588	42.8167	74.4067
163	921033	42.6333	72.12
164	1433394	43.22	73.4133
165	1376607	43.2867	77.9033
166	1164077	42.9333	71.4433
167	1097596	43.17	76.5333
168	1022991	43.3033	73.0633
169	1478187	43.05	75.6267
170	757442	42.8367	70.08
171	1230221	43.1033	73.7667
172	2455105	43.0267	78.07
173	1290484	43.1533	75.1367
174	1128838	42.8633	78.0467
175	1501697	42.6667	75.83
176	1444542	42.6967	72.98
177	1050560	42.5133	77.3933
178	1314744	42.7167	77.9733
179	1029314	42.5133	76.23
180	1433649	43.3	76.3233
181	1061073	42.7567	73.9767
182	966034	43.11	74.82
183	1503099	43.0333	75.39
184	1435789	43.1033	73.2633
185	1357038	43.2233	72.9733
186	1178490	42.62	77.9933
187	1396391	42.9867	77.3833
188	1263219	43.1433	70.7333
189	1326172	42.7833	74.57
190	1342880	42.61	78.47
191	998029	43.01	75.6133
192	783327	42.5433	74.09
193	754369	42.9267	71.0733
194	1403326	42.7633	78.0267
195	1017414	42.7867	71.9233
Total/Average	285403225	42.8912	74.9639
