# Supplementary material for: The First High-Density Genetic Map Construction in Tree Peony (Paeonia Sect. Moutan) using Genotyping by Specific-Locus Amplified Fragment Sequencing
Source: PLoS One. 2015 May 26;10(5):e0128584. doi: 10.1371/journal.pone.0128584 (PMC4444326; doi:10.1371/journal.pone.0128584)
Supplement: S2 Table — (XLS) [file pone.0128584.s003.xls]

## Sheet: Sheet1
S2 Table. The sequences of 1189 SLAF markers which were mapped onto the genetic map of tree peony.
Marker ID	Segregation	primer sequences
>Marker25163	aoxbb
Marker25163	a	TGGAGGGTAGAGGTTCGTATCTTCGATTGGXXXXXXXXXXAACATATGTAGCTGTTATGGAATTCATCGT
Marker25163	b	TGGAGGGTAGAGGTTCGTATCTTCGATTGGXXXXXXXXXXAACGTATGTAGCTGTTATAGAATTCATCGT
>Marker13807	abxcc
Marker13807	a	GCGATGGTGACTCGGCCTTATCCAGCTCACXXXXXXXXXXTCTAAACCTGGCAAAATTTGGCACGACCCA
Marker13807	b	GCGATGGTGACTCGGCCTTATCCAGCTCACXXXXXXXXXXTCTAAACCTGGCAAAATTTGGCACGACCCG
Marker13807	c	GCGATGGTGACTCGACCTTATCCAGCTCACXXXXXXXXXXTCTAGACCTGGCAAAATTTGGCACGACCCG
>Marker30305	abxcc
Marker30305	a	TGCAACACCACTAGCAAAAGAACGCCACCTXXXXXXXXXXCTCCCTATAAAAAACCAACAAAAACCACAC
Marker30305	b	TGCAACACCACTAGCAAAAGAACTCCACCTXXXXXXXXXXCTCCCTATAAAAAACCAACAAAAACCACAC
Marker30305	c	TGCAACACCACCAGCAAAATAACTCCACCTXXXXXXXXXXCTCCCTATAAAAAACCAACAAAAACCACAC
>Marker87273	abxcc
Marker87273	a	CCATATCAATCTTCTTATTTCAAAGCTTCTXXXXXXXXXXGAGTCTGTGAAATTCTCATATGCGGCTAAA
Marker87273	b	CCATATCAATCTTCTTATTTCAAAGCTTCTXXXXXXXXXXGAGTCTGTGCAATTCTCATATGCGGCTAAA
Marker87273	c	CCATATCAATCTTCTTATTTCAAAGCTTCTXXXXXXXXXXGAGTCTGTGCAATTCTCATACGCGGCTAAA
>Marker85718	lmxll
Marker85718	l	TTCCTGCTCCTACGGTCGCAAACCTCCCACXXXXXXXXXXGTTGTACTCAACTAGTGAGGGCCGAGGGGT
Marker85718	m	TTCCTGCTTCTACGGTCGCAAACCTCCCACXXXXXXXXXXGTTGTACTCAACTAGTGAGGGCCGAGGGGT
>Marker39763	abxcc
Marker39763	a	GTTCAAGCCTGTCAAATTGTCCGTTGAAACXXXXXXXXXXAGGATTGATGATTATGATTTCGATGTTGAT
Marker39763	b	GTTCAAGCCTGTCAAATTTTTCGTTGAAACXXXXXXXXXXCCGATTGATGATTATGATTTCGATGTTGAT
Marker39763	c	GTTCAAGCCCGTCAAATTGTCCGTTGACACXXXXXXXXXXAGGATTGATGATTATGATTTCGATGTTGAT
>Marker7709	aoxbb
Marker7709	a	AACGGTAACGAAGGACGAAATCCACAACATXXXXXXXXXXTTGCAGCAGAACCATATGAAAAGTGACGGC
Marker7709	b	AACGGTAACGAAGGACGAAATCCACGACATXXXXXXXXXXTTGCAGCAGAACCATATGAAAAGTGACGGC
>Marker47402	lmxll
Marker47402	l	TACTTTTCTATATGTATAGTATGCGTAAGCXXXXXXXXXXTAGGATGGGACGACTAGTTATGACCGTGCC
Marker47402	m	TACTTTTCTATATGTATAGTATGCGTAAGCXXXXXXXXXXTAGGATGGGACAACTAGTTATGACCGTGCC
>Marker14149	aoxbb
Marker14149	a	CGGGGCTACAAAAGGAAATTTTAGAGCAAGXXXXXXXXXXCCCGTACGTGCTCGTCTGGCGGGTACGACA
Marker14149	b	CGGGGCTACAAAAGGAAATTTTAGAGCAAGXXXXXXXXXXCCCGTACGTGCTCGTTTGGCGGGTACGACA
>Marker5192	aoxbo
Marker5192	a	GGGAGTTAGTGCCCCCCCCCTTCTCTCTAA--XXXXXXXXXXATTGGTCTTCACTCACGCATTCCCCGAGGG
Marker5192	b	GGGAGTTAGTG--CCCCCCCTTCTCTCTAAGCXXXXXXXXXXGTTGGTCTTCACTTACGCGTTCCCCGACGA
>Marker66254	abxcc
Marker66254	a	AGGAGGGAGATGCTTTATTCAAGGCTCCAGXXXXXXXXXXCCCTTATGCTTGGTTTGATAAGCGTGACTG
Marker66254	b	AGGAGGGAGATGCTTTATTCAAGGTTCCAGXXXXXXXXXXCCCTTATGCTTGGTTTGATAAGTGTGACTG
Marker66254	c	AGGAGGGAGATGCTTTATTCAAGGCTCCAGXXXXXXXXXXTTCTTATGCTTGGTTTGATAAGCGTGACTG
>Marker30525	abxcd
Marker30525	a	CCAGCTAGCGTCGAACCTTGTTTACGTGCTXXXXXXXXXXTGTTTGTAGAGCATTCTTCTCCTGGTTATC
Marker30525	b	CCAGCTGGCGTCGAACCTTGTTTACGTGCTXXXXXXXXXXTGTTTATAGAGCATTCTTCTCCCGGTTATC
Marker30525	c	CCAGCTGGCGTCGAACCTTGTTTACGTGCTXXXXXXXXXXTATTTGTAGAGTATTCTTCTACCGGTTATC
Marker30525	d	CCAGCTGGCGTCGAACCTTGTTTACGTGCTXXXXXXXXXXTATTTGTAGAGTATTCTTCTCCCGGTTATC
>Marker19812	lmxll
Marker19812	l	AGCGCCCCCCTCTCTTCTTCGTCCCACAGTXXXXXXXXXXTAGGTAATCGGCATCAGTTCCCTCAAGTTC
Marker19812	m	AGTGCCCCCCTCTCTTCTTCGTCCCACAGTXXXXXXXXXXTAGGTAATCGGCATCAGTTCCCTCAAGTTC
>Marker12899	abxcc
Marker12899	a	GAGGCTGTGTATGAAGGTCAGTTTCAAGAGXXXXXXXXXXATTGGGCCGTGATGGTGGGTAGGAAATTGG
Marker12899	b	GAGGTTGGGTATGAAGGTCAGTTTCAAGAGXXXXXXXXXXATTGGGCCGTGATGTCGGGTGGGAAATTGG
Marker12899	c	GAGGCTGTGTATGAATGTCAGTTTCAATAGXXXXXXXXXXATTGGGCCGTGATGTTGGGTAGGAAATTGG
>Marker10143	abxcc
Marker10143	a	CGTCAAATGAGGTGTAACTGAGGGATCGACXXXXXXXXXXCAAAACAGGATAACCACATCTACCTATGCC
Marker10143	b	CGTCAAATGAGGTGTAACTGAGGGATCGACXXXXXXXXXXCAAAATAGGATAACCACATCTACCTATGCC
Marker10143	c	CGTCAAATGAGGTGTAACTGAGGGATCGACXXXXXXXXXXCAAAGCAGGATAACCATATCTACCTATGCC
>Marker10322	aoxbb
Marker10322	a	AAAACCAAACCGAACCAACCCGGTAAATCTXXXXXXXXXXGGTTTTTGGGCAATGTTGTTGAACTCCCGC
Marker10322	b	AAAACCAAACCGAACCGACCCGGTAAATCTXXXXXXXXXXGGTTTCTGGGCAATGTTGTTGAACTCCCGC
>Marker33738	aoxbb
Marker33738	a	ATTGATTGTAGGCCCTTCTCCCCTTCTCTTXXXXXXXXXXAAAGCCTCTTCTTCACCTCTGAATTCCTCC
Marker33738	b	ATTGGTTGTAGGCCCTTCTCCCCTTCTCTTXXXXXXXXXXAAAGCCTCTTCTTCACCTCTGAATTCCTCC
>Marker32859	aoxbb
Marker32859	a	CGGCACGAGATCTGCAAAAAATTGAAGACTXXXXXXXXXXCGGTGAGCTTGCCCTAATCACGTAATTACA
Marker32859	b	CGGCACGAGATCTGCACAAAATTGAAGACTXXXXXXXXXXCAGTGAGCTTACCCTAATCACGTAATTACA
>Marker20945	aoxbb
Marker20945	a	AGCCAAAGGTAGTGTCTAACAACCACTGCTXXXXXXXXXXCCAATATATCTCGATGAAGTAAAGGCCCAC
Marker20945	b	AGCCAAAGGTAGTGTCTAACAACCACTGCTXXXXXXXXXXCGAATATATCTTGATGAAGTAAAGGCCCAC
>Marker29808	abxcc
Marker29808	a	CCAAATGGTGGTGACGTTCCAAATGGCTTCXXXXXXXXXXTCATTATTAGAGAAACTACAAAGAGTGACA
Marker29808	b	CCAAATGGTGGTGACGTTCCAAATGGCTTCXXXXXXXXXXTCATTATTAGAGAAACTACAAAGAGTGATA
Marker29808	c	CCAAATGGTGGTGACGTTCCAAATGGCTTCXXXXXXXXXXTCATTATTAGAAAAACTACAAAGAGTGATA
>Marker10355	aoxbo
Marker10355	a	CTTAGTGCACTGAAATTCAACCTCGTTATGXXXXXXXXXXTGGATCAAGAGAATTTGGATACGGCGTACC
Marker10355	b	CTTAGGGCACTGAAATTCAACCTCGTTATGXXXXXXXXXXATGATCAAGAGAATTTGGATACGGCGTACC
>Marker27226	lmxll
Marker27226	l	CGTATTTGCAAGTAGCCTTGGTGTAGGATCXXXXXXXXXXTGCCCTATTCTAAACATTTCGAGTCTCTGT
Marker27226	m	CGTATTTGCAAGTAGCCTTAGTGTAGGCTCXXXXXXXXXXTGCCCTATTCTAAACATTTCGAGTCTCTAT
>Marker17361	aoxbb
Marker17361	a	CTGCACCTGGAGCTCTCTGTACCTGTCTTGXXXXXXXXXXCGTCGCCTGATGGTCTGATACGGGAGCTCA
Marker17361	b	CTGCACCTGGAGCTCTCTGTACCTGTCTTGXXXXXXXXXXCGTCGCCTGATGGTCTGATACGGGAGATCA
>Marker90983	aoxbb
Marker90983	a	GGCATCACAACCTATCATTCCTCAAACAACXXXXXXXXXXTAGTTCGGTATGAACTCAAGAGTTGTTCAG
Marker90983	b	GGCATCATAACCTATCATTCCTCAAACAACXXXXXXXXXXCAGTTCGGTATGAACTCAAGAGTTGTTCAG
>Marker54271	abxcc
Marker54271	a	AGCCCCGATAACCCATATGTTATTGGAAGCXXXXXXXXXXCGATTCTAAGAGATCTTTGAAAATTGACCA
Marker54271	b	AGCCCCGATAACCCATCTGTTACTGGAAGCXXXXXXXXXXCGATTCTAAGAGATCTCTGAAAATTGACCA
Marker54271	c	AGCCTCGATAACCCATCTTTTACTGGAAGCXXXXXXXXXXCGATTCTAAGAGATCTCTGAAAATTGACCA
>Marker17903	aoxbb
Marker17903	a	CTAGTGCAGGTATGAGCTTCTTGATAGCACXXXXXXXXXXCCCTGATCTGAATGTGGTCAACCCCTGGAA
Marker17903	b	CTAGTACAGGTACGAGCTTCTCGATAGCACXXXXXXXXXXCCCTGATCTGAATGTGGTCAACCCCTGGAA
>Marker55545	abxcc
Marker55545	a	GACGGAGGTCAAAGATTCGTGTGACTTAGAXXXXXXXXXXAATGAAAGGCTCGTGACTGAAGTTGGAACC
Marker55545	b	GCCGGAGGTCGAAGATGCGTGTGACTTAGAXXXXXXXXXXAATGAAAGGCTTATGACTGAAGTTGGAACC
Marker55545	c	GTCGGAGGTCGAAGATGCGTGTGACTTAGAXXXXXXXXXXAATGAAAGGCTCATGACTGGAGTTGGAACC
>Marker47098	aoxbb
Marker47098	a	ATATGGAGGTTTGTTGGCTAGTTGTTCTGTXXXXXXXXXXGGTGTGGTTTTATACGGAGGTTGAATTTGG
Marker47098	b	ATATGGAGGTTTGTTGGCTAGTTGTGCTGTXXXXXXXXXXGGTGTGGTTTTATAGGGAGGTTGAATTTGG
>Marker100726	abxcc
Marker100726	a	CATCTAACTTCTCAAATTCCAGTTTCTTGGXXXXXXXXXXGGTGTGGCTTCGTATTGTGCATCTCTATCT
Marker100726	b	CATCTAACTTCTCAAATTCCAGTTTCTTGGXXXXXXXXXXGTTGTGGCTTCGTATTGTGCATCTCTATCT
Marker100726	c	TATCTAACTTCTCAAATTCCAGTTTCTTGGXXXXXXXXXXGTTGTGGCTTCGTATTGTGCATCTCTATCT
>Marker21427	aoxbb
Marker21427	a	AACTGTAACCATATTATGGGCTCATATCTCXXXXXXXXXXTTGATAGGTTATACCATTTTTGGCACACTA
Marker21427	b	AACTGTAACCATATTATGGGCTCATATCTCXXXXXXXXXXTCGATAGGTTATACCATTTTTGGCACACTA
>Marker23597	abxcc
Marker23597	a	ACGAAAGACTTTCCTTACTGGAGTACTTCAXXXXXXXXXXCTATGTCCTTTTCGCCGACTTGGGGTTCAA
Marker23597	b	ACGAAAGGCTTTCCTTACTGGAGTACTTCAXXXXXXXXXXCTATGTCCTTTTCGCCGACTAGGGGTTCAA
Marker23597	c	ACGAAAGACTTTCCTTACTGGAGTACTTCAXXXXXXXXXXCTATGTCCTTTTCGCCGACTAGGGGTTCAA
>Marker46563	aoxbo
Marker46563	a	GGACCAGCCAACCACTGTTCACCCAACACAXXXXXXXXXXTCCAACAACAACCTGCACATCAGCCTCCAA
Marker46563	b	GGACCAGACAACCACTGTGCACCCAACACAXXXXXXXXXXTCCAACAACAACCTGCAAATCAGCCTCCAA
>Marker12320	efxeg
Marker12320	e	GGGGATAACCGCTTGCACGACAAGGAGTAAXXXXXXXXXXGGGGAGGGGAGTTGTTACCGCTTGAAGTGG
Marker12320	f	GGGGGTAACCATTTGCACAACAAGGAGTAAXXXXXXXXXXGGGGAGGGGAGTTGTTACCGTTTGAAGTGG
Marker12320	g	GGGGGTAACCGCTTGCACAACAAGGAGTACXXXXXXXXXXGGGGAGGGAAGTTGTTACCACTTGAAGTGG
>Marker207124	aoxbo
Marker207124	a	GAGGAGAATAATAAGCTTTATGTGGAGCTCXXXXXXXXXXGTATCCGATAGGCAGAGAAGTCGGCCAAGT
Marker207124	b	GAGGAGAATAATAAGCTTTATGTGGAGCTCXXXXXXXXXXGTATCCGAGAGGCGGAGAAGTCGGCCAAGT
>Marker5841	ccxab
Marker5841	a	TGACAATCACCATTCTCACCTAGTTGGTGGXXXXXXXXXXGACTCGTATCTTGTGATGGTTCATTATGGG
Marker5841	b	TGACAGTCACCATTCTCACCTAGTTGGTGGXXXXXXXXXXGACTCGTATCTTGTGATGGTTCATTATGGG
Marker5841	c	TGACAGTCACCATTCTCACCTAGTTGGTGGXXXXXXXXXXGACTCGTATCTTGTGACGGTTCATTATGGG
>Marker8773	aoxbb
Marker8773	a	CAGCCAACCACCCCTCGCTCTTGCCTACAAXXXXXXXXXXCCCTTCTCCCACTCTAAATATCACTCTCGC
Marker8773	b	TAGCCAACCCCCCCTCGCTCTTGCCTACAAXXXXXXXXXXCCCTTGTCCCACCCTAAACCTCACTCTCGC
>Marker57767	aoxbb
Marker57767	a	TGGAGTTAGGTGACAAAGTTTATGGAAAGAXXXXXXXXXXTTAGGATTCAGAAGGACGTTTGGTTATTGG
Marker57767	b	TGGAGTTAGGAGATAAAGTTTATGGAAAGAXXXXXXXXXXTTGGGATTCAGAAGGACAGCCGGTTATTGG
>Marker30855	aoxbb
Marker30855	a	ATCGAGAGCAAATGAGAGAGGGTCTAAGATXXXXXXXXXXGTTTTGATTGCGAATGATATAAATGGTTTG
Marker30855	b	ATCGAGAGCAAATGAGAGAGGGTCTTAGATXXXXXXXXXXGTTTTGATTACGAAAGATATAAATGGTTTG
>Marker19976	abxcc
Marker19976	a	TGGCTCTCGAGTGAATTCGGTAGGGACGAAXXXXXXXXXXTCTAGACATCGCCTCAAAGTGTAACGGGTC
Marker19976	b	TGGCTCTTGAGTGAATTCGGTAGGGCCGAAXXXXXXXXXXTCTAGACATCGCCTCAAAGTGCAACGGGTC
Marker19976	c	TGGCTCTCGAGTGAATTCGGTAGGGCCGAAXXXXXXXXXXTCTAGACATCGCCTCAAAGTGCAACGGGTC
>Marker102952	aoxbb
Marker102952	a	ATGGTGCAGCAAGTATTGCAACAGGACTTGXXXXXXXXXXGTGAATCCATTACAAGACAGGTGCTTTCCT
Marker102952	b	ATGGTGCAGTAAGTATTGCAACAGGACTTGXXXXXXXXXXGTGAATCCATTACAAGACAGGTGCTTTCCT
>Marker20157	aoxbo
Marker20157	a	CTGTACACCCAATAGAGTTCTTGATGGTAAXXXXXXXXXXCCATACTATCTCCAGCATCACTTGGTTCCC
Marker20157	b	TCGTACACCCACTAGAGTTCATGATGGCAAXXXXXXXXXXCCACACCATCTCCAGCATCACCTGGTCCCC
>Marker9040	abxcc
Marker9040	a	TCTAATTAGTCCAAAAATTGGGAGCGTGACXXXXXXXXXXAACAAACCTCCTGGCTTCTAGTGCATTGCC
Marker9040	b	TCTAATTAGTCCGAAAATTGGGAGCGTGACXXXXXXXXXXAACAAACCTCCTGGCTTCTAGTGCATTGCC
Marker9040	c	TCTAATTAGTCCAAAAATTGGGGGCGTGACXXXXXXXXXXAACAAACCTCCTGGCTTCTAGTGCATTGCC
>Marker22851	lmxll
Marker22851	l	AACCCTCAATTGGATTCCCTAAACTCATCCXXXXXXXXXXCAACCTCTCTGGATTCCAAGGTACTGCCTC
Marker22851	m	AACCCTAAATTGGATTCCCTAAACTCATCCXXXXXXXXXXCAACCTCTCTGGATTCCAAGGTACTGCCTC
>Marker74924	lmxll
Marker74924	l	TGGTGGACCTAACCGAAACCATAATTATAAXXXXXXXXXXCACTGGGTAATCAAAGTGTGTAAGGTACAC
Marker74924	m	TGGTGGACCTAACCGAAACCATAATTATAAXXXXXXXXXXCACTGGGTAATCAAAGTGTGCAAGGTACAC
>Marker90751	aoxbb
Marker90751	a	CAATGACCCAGATGGAATCATTCTTTCTCTXXXXXXXXXX-TTGCATTCTGGTCTCCAAGATTTCCAAACA
Marker90751	b	CAATGACCCAGATGGAATCGTTCTTTCTCTXXXXXXXXXXCTTG-ATTTCGGTCTCCAAGATTTCCAAACA
>Marker27592	aoxbb
Marker27592	a	GTGGCAAGTCATAAAATTGACATTTATAAAXXXXXXXXXXCATCCAATAACATCACAACATTAGAGAGGA
Marker27592	b	GTGGCAAGTCATAAAATTGATATTTATAAAXXXXXXXXXXCATCCCACAACATCACAACATCAGAGAGGA
>Marker6132	lmxll
Marker6132	l	TCCCAACGCTGATACTTGGTGGACACGGTGXXXXXXXXXXGGATGAATGTTCTGCCTTTTTGGTGTGTGG
Marker6132	m	TCCCAACGCTGATACTTGGTGGACACGGTGXXXXXXXXXXGGACGAATGTTCTGCCTTTTTGGTGTGTGG
>Marker6683	lmxll
Marker6683	l	CATAACCTTCAATGTATCGCCCTTAGCACAXXXXXXXXXXCCATTCATAACGACCACAACCCTACCCCAT
Marker6683	m	CATAACCTTCAACGTCTCACCCTTAGCACAXXXXXXXXXXCCATTCATAACGACCACAACCCTACCCCAT
>Marker12115	efxeg
Marker12115	e	CCGGTGGAGGTATGACTGGTGGTTGAATCTXXXXXXXXXXTTGAAGATCTACTACATCTTCATCGTAGCA
Marker12115	f	CCGGTGGAGGTATGACTGGTGGTTGAATCTXXXXXXXXXXTTGAAGATCTACTACATCTTCATTGTAGCA
Marker12115	g	CCAGTGGAGGTATGACTGGTGGTTGAATCTXXXXXXXXXXTTGAAGATCTACTACATCTTCATCGTAGCA
>Marker68816	lmxll
Marker68816	l	CACAACATCACATTATGCAATTTATGGTTTXXXXXXXXXXTAAAGCGAGTATACAAATGGTCCTCGTGGA
Marker68816	m	CACAACATCACATTATGCAATTTATGGATTXXXXXXXXXXTAAAGCGAGTATACAAATGGTCCTCGTGGA
>Marker19121	nnxnp
Marker19121	n	TATCCACTTACTATGGATGTGGCAGACCTTXXXXXXXXXXCATCGATATCTAGAGCACTAAGTCTCTAGG
Marker19121	p	TATCCACTTACTATGGATGTGGCAGACCTTXXXXXXXXXXCATCGATCTCTAGAGCACTAAGTCTCTAGG
>Marker26821	nnxnp
Marker26821	n	TGCTCTGTTTTCACCTGCTGGCAGACATGAXXXXXXXXXXAATATAAGCGTTGCTCCCCTCGCTGGCTAG
Marker26821	p	TGCTTTGTTTTCACCTGCTGGCAGACATGAXXXXXXXXXXAATATAAGCGTTGCTCCCCTCGCTGGCTAG
>Marker34198	nnxnp
Marker34198	n	ACGTTTCCACCAGAAGGTGCATTTTAGATCXXXXXXXXXXCACACATAATAGCTCTTGAGTATTTTTTGC
Marker34198	p	ACGTTTCCAACAGAAGGTGCATTTTAGATCXXXXXXXXXXCACACATAATAGCTCTTGAGTATTTTTTGC
>Marker24418	ccxab
Marker24418	a	ATGGAGATTATGGGCGAAGGCTATCCTCAGXXXXXXXXXXATTATCTGATGTGTATTATGATCTTGATCG
Marker24418	b	ATGGAGATTATGGGCGAAGGCTATCCTCAGXXXXXXXXXXATTATCTGCTGTGTATTATGATCTTGATCA
Marker24418	c	ATGGAGATTATGGGCGAAGGCTATCCTCAGXXXXXXXXXXATTGTCTGCAGTGTATTATGATCTTGATCG
>Marker54068	aoxbo
Marker54068	a	CGCCACAGCCTGGAGGGACACATCCAAAATXXXXXXXXXXGTATTCTTTCTTACATTGTTGAATTTCTTC
Marker54068	b	CGCCACAGCCTGGAGGGACACATCCAAAATXXXXXXXXXXGTAATCTTTCTTACATTGTTGAATTTCTTA
>Marker33332	ccxab
Marker33332	a	CAACATTGATGGCAATAACTCTGGTTGTGGXXXXXXXXXXTCCCGCGATTCATTAGGTCCTTTGAGATCA
Marker33332	b	CAACATTGATGGCAATAACTCTGGTTGTGGXXXXXXXXXXTCTCGCGATTCATTAGGTCCTTTGAGATCA
Marker33332	c	CAACATTGATGGCAATAACTGTAGTTGTGGXXXXXXXXXXTTTCGCTATTCATTTGGTCCTTTGAGATCT
>Marker18484	ccxab
Marker18484	a	CAACCACCGAAATCCCCATTTATATCGCGAXXXXXXXXXXGTCGCAACCCAGTTCGATCTCTCTCGGCCC
Marker18484	b	CCACCACCGAAACCCCCATTTATATTGTGAXXXXXXXXXXGTCGCAACCCTGTTCGATCTCTCTCGGCCC
Marker18484	c	CCACCACCGAAACCCCCATTTATATCGTGAXXXXXXXXXXGTCGCAACCCTGTTCGATCTCTCTCGGCCC
>Marker82294	ccxab
Marker82294	a	TATTTAGGGATCTCGCCGATGGAAGAGGTTXXXXXXXXXXCAGTCATAACAGTCCTAGTTGGCTGTACCT
Marker82294	b	TATTTAGGGATCTTGCCGATGGAAGAGGTTXXXXXXXXXXCAGTCATAACAGTCCTAGTTGGCTCTACCT
Marker82294	c	TATTTAGGGATCTCGCCAATGGAAGAGGTTXXXXXXXXXXCAGTCATAACAGTCCCAGTTGGCTCTACCT
>Marker33712	ccxab
Marker33712	a	CC--AGTGTCAGTCTACAAACACTACTTGTTGXXXXXXXXXXCACATTCCTGATTTCACTAATCTCACGGCC
Marker33712	b	CC--AGTGTCAGTCTACACACACTACTTGTTGXXXXXXXXXXCACATTCCTGATTTCACTAATCTCACGGCC
Marker33712	c	CCAAAGTGTCATTCTACACACACTACTTG-T-XXXXXXXXXXCACATTCCTGATTTCACTAATCTCACGGCC
>Marker6598	nnxnp
Marker6598	n	TGGGGTAGGTAGCATAGGATAGCGAGGAGAXXXXXXXXXXGAGGGAGAGAGTGGGCTGGGGGAGGATTGG
Marker6598	p	TAGGGTAGGTAGCATAGGATAGCGAGGAGAXXXXXXXXXXGAGGGAGAGAGTGGGCTGGGGGAGGATTGG
>Marker25131	aoxbb
Marker25131	a	CTATCAAACAAACTGACCCTACTGTTCCTTXXXXXXXXXXTCTTCTCACTCATTGCCATCACCTCCCAAT
Marker25131	b	CTGTCAAACAAACTGACCCTACTGTTCCTTXXXXXXXXXXTCTTCTCACTCGTTGCCATCACCTCCCAAT
>Marker177235	aoxbb
Marker177235	a	AGAGCCCAGCTACGCATCAAATGATATCTAXXXXXXXXXXCTGTGCATATTTATTGTTCATTGTGCACAA
Marker177235	b	AGAGCCCAGCTATGCATCAAATGATATCTAXXXXXXXXXXTTGTGCATATTTACTGTTCATTGTGCACAA
>Marker49618	aoxbb
Marker49618	a	TTCACATTCACAACCCTGGATTCCGCACTGXXXXXXXXXXCAACCATACTTAGGACAAACCCTAAATGGG
Marker49618	b	TTCACATTCACAACCCTGGATTCCGCACTGXXXXXXXXXXCAACCATACCTAGGACAAACCCTAAATGGG
>Marker39937	aoxbb
Marker39937	a	TTTGTTGCTCAGCCTGAGCAGTCCCCAATTXXXXXXXXXXTCTTCATCAGTGACTGAAGTCACCGGTGCC
Marker39937	b	TTTGCTGCTCAGCCTGAGCAGTCCCCAATTXXXXXXXXXXTCTTCATCAATGACTGAAGTCACCGGTGCC
>Marker88270	abxcc
Marker88270	a	TATGATAGCCTCCAGGGTACTGTGCCTTAGXXXXXXXXXXTCACCCTTAGGAGAAGGGCTCCTTTGGCGC
Marker88270	b	TATGATAGCCTCCAGGGTAGTGTGCCTTAGXXXXXXXXXXTCACCCTTAGGAGAAGGGCTCCTTTGGCGC
Marker88270	c	TATGATAGCCTCCAGGGTACTGTACCTTAGXXXXXXXXXXTCACCCTTAGGAGAAGGGCTCCTTTGGGGC
>Marker208458	lmxll
Marker208458	l	GATAAAAGGATAATATATAAGCACCATAAAXXXXXXXXXXGTCTCAATAGATAAGGGTATCAGTTGTCCA
Marker208458	m	GATAAAAGGATAATATGTAAGCACTATAAAXXXXXXXXXXGTCTCAATAGATAAGGGTATCAGTTGTCCA
>Marker33908	aoxbo
Marker33908	a	AGTGCAGTACGGATCAACGGCAGTGAATTGXXXXXXXXXXGTGCATGCATATAGGGGAGGTATTTCAGGG
Marker33908	b	AGTGCAGTACAGATCAACGGCAGTGAATTGXXXXXXXXXXGTGCATGCATATAGGGGAGGTATTTCAGGG
>Marker10463	aoxbb
Marker10463	a	GGCTTATTCCTGAATCTCAAATCCAATAATXXXXXXXXXXTATCAATATCAAGCGCACTAAGTTGTTAGG
Marker10463	b	GGCTTATTCCTGAATCTCAAATCCAAGAATXXXXXXXXXXTATCAATATCAAGCGCACTAAGCTGTTAGG
>Marker90453	abxcc
Marker90453	a	AAAGCTAGAATAATGGACTTTTCATAGGTAXXXXXXXXXXTGAGGATGAGGGTGATAATAGGAGATAGGA
Marker90453	b	AAAGCTGGAATAATGGTATTTTCATAGGTAXXXXXXXXXXTGAGGATGAGGGTGATAATAGGAGATAGGA
Marker90453	c	AAAGCTGGAATAATGGTCTTTTCATAGGTAXXXXXXXXXXTGAGGATGAGGGTGATAATAGGAGATAGGA
>Marker90909	lmxll
Marker90909	l	ATGCCTCAAGTCGACCGTCATCAATAGAGGXXXXXXXXXXTGAGGTCGAACCCAGTATGTTATTAGCTCC
Marker90909	m	ATGCCTCAAGTCGACCATCATCAAGAGCGGXXXXXXXXXXTGAGGTTGAACCCAGCATTTTATTAGCTCC
>Marker117907	lmxll
Marker117907	l	GGTCATAGACCATTATGGTTACCGAATGGTXXXXXXXXXXCAAGGTTTCACTGATTCATCAAGGCACAAT
Marker117907	m	GGTCATAGACCATTATGGTTACCGAATGGTXXXXXXXXXXCAAGGTTTCACTGATTCATCAAGGCACACT
>Marker81260	abxcc
Marker81260	a	TGAAAAGGACCTAGTAGCCCCTACAAAAACXXXXXXXXXXCTTCTCCAACTTTCATGCCGTATTTGGCAG
Marker81260	b	TGAAAAGGACCTAGTAGCCCCTGCAAAAACXXXXXXXXXXCTTCTCAAACTTTCATATCGTATTTGGCAG
Marker81260	c	TGAAAAGGACCTAGTAGCCCCTACAAAAACXXXXXXXXXXCTTCTCCAACTTTCATGCTGTATTTGGCAG
>Marker11165	lmxll
Marker11165	l	CGGATGAACTCCCACTCGGTTGCGGTTGAGXXXXXXXXXXCTAGATATACTCTAACTGGTGGATGACCTC
Marker11165	m	AGGATGAACTCCCACTCGGTTGCGGTTGAGXXXXXXXXXXGCAGATATACTCTAACTGGTGGATGACCTC
>Marker37795	lmxll
Marker37795	l	CTCGGCGTGTGTTCTGATCCACCTCTACTCXXXXXXXXXXCTGCTGGAGGCTCAAGATCGCGAAGTAATC
Marker37795	m	CTCGGCGTGTGTTCTGATCCACCTCTACTCXXXXXXXXXXCTGCCGGAGGCTCAAGATCGCAAAGTAATC
>Marker30614	lmxll
Marker30614	l	CGACAAATGTTCTTCTTAGCTTCCCTTGAAXXXXXXXXXXTCTATAAAGTCCATCGAGATTTCATCCCAC
Marker30614	m	CGACAAATGTTCTTCTTAGCTTCCCTTGAAXXXXXXXXXXTCTATAAAGTCCATCGAGATTTCATCCCGC
>Marker7336	aoxbb
Marker7336	a	ACACGGAGGATGTCGGCTCGACGTTCAATGXXXXXXXXXXTCGATGTTCAATGAAACACAGAGGGTCAGC
Marker7336	b	ACACGGACGATGTCGGCTCGACGTTCAATGXXXXXXXXXXTCGATGTTCAATGAAACACAGAGGGTCAGC
>Marker26128	lmxll
Marker26128	l	AATCGTCAGACCAATTCAAGTCACTTCCCTXXXXXXXXXXATAGCTAAACCACAACCATAGTGATTGTCA
Marker26128	m	AATCATCAGACCAATTCAAGTCACTTCCCTXXXXXXXXXXATAGCTAAACCACAACCATAGTGATTGTCA
>Marker212168	lmxll
Marker212168	l	CTGTAGTAGGCTACTAAAATTTGGCCACTGXXXXXXXXXXGAACGAGAAGGTCTTCTAATCTTTGTGGTC
Marker212168	m	CTGTAGTAGGCTACTAAATTTTGGCCACTAXXXXXXXXXXGAACGAGAAGGTCTTCTAATCTTTGTGGTC
>Marker34736	aoxbb
Marker34736	a	GCAGCTCTTTCTATCTGCCATCAACCAAGCXXXXXXXXXXCCCTACAAATTTGGTGCCATAATGTGTTAG
Marker34736	b	GCAGCTCTTTCTATCTGCCATCAACCAAGAXXXXXXXXXXCCCTACAAATTTGGTGCCATAATGTGTTAG
>Marker13921	aoxbb
Marker13921	a	TCAGAGCAGCTAGAGCCCAAGAGAAAGAGCXXXXXXXXXXATACATAGAGATCGATATTTTCCACGGGCC
Marker13921	b	TCAGAGCAGCTAGAGCCCAAGAGAAAGAGCXXXXXXXXXXATACATAGACATCGATATTTTCCACGGGCC
>Marker164126	aoxbb
Marker164126	a	GTGGGAGTTCAACAATATTGCCCAAAAACCXXXXXXXXXXACAGCAATAAAATGGTAAAAGTGGTCCTAA
Marker164126	b	GTGGGAGTTCAACAATATTGCCCAGAAACCXXXXXXXXXXACAGCAATAAAATGGTAAAAGTGGTCCTAA
>Marker42141	lmxll
Marker42141	l	CTCCCTTGAGTGTAAGGAAGACTTCACCTCXXXXXXXXXXAGACACAACAATATTTGACTCTGCACCTTC
Marker42141	m	CTCCCTTGAGTGTAAGGAAGACTTCACCTCXXXXXXXXXXAGACACAACAATATTTGACTGTGCACCTTC
>Marker20633	aoxbb
Marker20633	a	GATTGTCGGCGCCAAAAGAGCGATGGCAGTXXXXXXXXXXCGGGTTGCAAGGGTAGCTTTAGGTATTCGG
Marker20633	b	GATTGTCGGCGCCAAAAGAGCGACGACAGTXXXXXXXXXXCGGGTTGCAAGGGTAGCTTTAGGTATTCGG
>Marker84173	lmxll
Marker84173	l	ATGCTTGAAGTGCCACCCTCCACTTTGAGAXXXXXXXXXXCCAACCCTACCTTTGTGACTTCTTGATAGA
Marker84173	m	ACGCTTGAAGTGCCACCCTCCACTTTGATAXXXXXXXXXXCCAACCCTACCTTTGTGACTTTTTGATAGC
>Marker47449	lmxll
Marker47449	l	TTGACGATTCAAGAATGAAGGATCATAATCXXXXXXXXXXATGGCCAGGGTCATAGTCTAGTGGTAGGTG
Marker47449	m	TTGACGATTCAAGAAAGAGGGATCATAATCXXXXXXXXXXATGGCCAGGGTCATAGTCTAGTGGTAGGTG
>Marker36294	aoxbo
Marker36294	a	TAATCAAGATCATAGACCAGTGAAGGTACAXXXXXXXXXXTTGAGAAGTATCGACATTAGTAATCTTCGT
Marker36294	b	TAATCAAGATCATAGACCAGTGAAGGTACAXXXXXXXXXXTTGAGGAGTATCGACATTAGTAATCTTCGT
>Marker15540	aoxbb
Marker15540	a	CTCTCTAACCAACCTAACCCATAAACTAAAXXXXXXXXXXCCCCTCTCGCCTCCAATCCAAGCAAACGCC
Marker15540	b	CTCTCGAACCAACCTAACCCATAAACTAAAXXXXXXXXXXCCCCTCTCGCCTCCAATCCAAGCAAATGCC
>Marker179022	aoxbb
Marker179022	a	GGGGGCCCCGGACCTCCGCGGGCCGGACTGXXXXXXXXXXCTCGAAAAGACGATATAGTGACTTCATCCA
Marker179022	b	GGGGGCCCCGGACCTCCGCGGGCCGGACTGXXXXXXXXXXCTCAAAAAGACGATATAGTGACTTCATCCA
>Marker36371	lmxll
Marker36371	l	CTTCAACGCCCTCCAGCAAGATGGGGCAGCXXXXXXXXXXTAGACATTGGAGAGCATCCACACTACTCCA
Marker36371	m	CTTCAACGCCCTCCAGAAAGATGGGGCAGCXXXXXXXXXXTAGACATTGGAGAGCATCCACACTACTCCA
>Marker23981	lmxll
Marker23981	l	TAAATGCATAATATGACAGATGATCAAACTXXXXXXXXXXGGACACAGAGCCACAATCCCAGTGCTCAGC
Marker23981	m	TAAATGCATAATATGATAGATGATCGAACTXXXXXXXXXXGGACACAGAGCCACAATCCCAGTGCTCAGC
>Marker35885	lmxll
Marker35885	l	GGAAGCCATGCAGACTTCACTTGATTTGA-TXXXXXXXXXXGGGCAGATCTGAAGAGACGGGAGCTACATT
Marker35885	m	-GAAGCTATGCAGACTTCACTTGATTTGAGCXXXXXXXXXXGGGCAGATCTGAAGAGGCGGGAGATACATT
>Marker47480	aoxbb
Marker47480	a	ATCATCATCCATTCAATCACACAAAATCTCXXXXXXXXXXAGTATGGTGCATAGAAGAACTGCATAACAG
Marker47480	b	ATCATCATCCATTCAATCACATACAATCTCXXXXXXXXXXGGTATGGTGCATAGAAGAACTGCATAATAG
>Marker15441	abxcc
Marker15441	a	GGTAGCTTGAACTACGATAGTGACAGTCGCXXXXXXXXXXCTGAAGATCCACTGAGCATTCATCTCAGTG
Marker15441	b	GGTCGCTTGAACTACGATAGTGACAGTCACXXXXXXXXXXATGAAGATCCACTGAGCATTCATCTCAGTG
Marker15441	c	GGTCGCTTGAACTACGATAGTGACAGTCACXXXXXXXXXXAAGAAGATCCACTGAGCATTCATCTCAGTG
>Marker26996	aoxbb
Marker26996	a	CTAGATGCTGCTGCTGACCCCTCTGGTGATXXXXXXXXXXAGATGTCCCACCTTATATTGCACTGTAGGA
Marker26996	b	CTAGATGCTGCTGCTGACCCCTCTGGTGATXXXXXXXXXXAGATGTCCCACCTTATGTTGCACTGTAGGA
>Marker235424	aoxbb
Marker235424	a	GATCAAAAACAATGGAAAGGAACAACAAAAXXXXXXXXXXAAACATCGATAGCAACACATCTTTCCTCAA
Marker235424	b	GATCAACAGCAATGGAAAGGAACAACAAAAXXXXXXXXXXAAACATCGATAGCAACACATCTTTCCTCAA
>Marker38676	aoxbb
Marker38676	a	ATAAGCGTAGCTATTCTGTCTGTCCTGGGCXXXXXXXXXXCATCGCCTTCTAGAAACTCTCCCAGAAGCG
Marker38676	b	ATAAGCGTAGCTCTTTTGTCTGTCCTGGGCXXXXXXXXXXCATCGCCTTCTAGAAACTCTCCCAGAAGTG
>Marker38020	nnxnp
Marker38020	n	GTTGAGGATGATGTTGAGGTTGATGTTGCTXXXXXXXXXXGAGGCTTTGATCTTGTTGTTGTGATCCCCT
Marker38020	p	GTTGAGGATGATGTTGAGGTTGATGTTGTTXXXXXXXXXXGAGGCTTTGATCTTGTTGTTGTGATCCCCT
>Marker11901	nnxnp
Marker11901	n	CACAAGCTTTTTGTAACGTTTCCCATAGACXXXXXXXXXXGTGTGCTGAGTATGAGTCTGAGATCGTGTC
Marker11901	p	CACAAGCTTTTTGTAACGTTTCGCATAGACXXXXXXXXXXGTGTGCTGAGTATGAGTCTGAGATCGTGTC
>Marker10098	nnxnp
Marker10098	n	GTGATGGTGGTCTACCCTTTCACAGTATCAXXXXXXXXXXAAGGTGGTTTGGAGGGTTAGAATGAAGCGG
Marker10098	p	GTGATGGTGGTCTACCCTTTCACACTATCAXXXXXXXXXXAAGGTGGTTTGGAGGGTTGGAATGAAGCGG
>Marker52106	nnxnp
Marker52106	n	CACTGAGATGAAGGCTTAGTGGAACTTTGGXXXXXXXXXXTTGTGCAACCAGTAGCTTCTGCACCAGTGA
Marker52106	p	CATTGAGATGAAGGCTTAGTGGAACTTTGGXXXXXXXXXXTTGTGCAACCAGTAGCTTCTGCACCAGTGA
>Marker55003	ccxab
Marker55003	a	AGTCCCCGAACACCGTCGTCCGCCATCGATXXXXXXXXXXCTGGGTGTGCAGATTTCGGTCTCGTACAGA
Marker55003	b	AGTCCCCGAACACCGTCGTCTGCCATCGATXXXXXXXXXXCTGGGTGTGCAGATTTCGGTCTCGTACAGA
Marker55003	c	AGTCCCCGAACACCGTCGTCTGCCATCGATXXXXXXXXXXTTGGGTGTGCAGATTTTGGTCTCGTACAGA
>Marker69094	nnxnp
Marker69094	n	CACTACTCTGGGCTAGATAGTGACCCTCAAXXXXXXXXXXCGGCTATGGTGCTTGACGGATCCATCCTTC
Marker69094	p	CACTACTCTGGGCTAGATAGTAACCCTCAAXXXXXXXXXXCGGCTATGGTGCTTGACGGATCCATCCTTC
>Marker10123	aaxbo
Marker10123	a	GTCGTGGTTGAGGATGCCCTCAGTCAGAGTXXXXXXXXXXGACGACGGCACGAGGGGCGCAGACCGGTGG
Marker10123	b	GTCGTGGTCGAGGATTCCCTCAGTCAGAGTXXXXXXXXXXGACGACGGCACGAGGGGTGCAGACTGGTGG
>Marker209831	nnxnp
Marker209831	n	TAGGAAGTGACTGGTTCAATGAACCTGACCXXXXXXXXXXCACTTATTTGGGTAAGCTTCATCGCTGAAC
Marker209831	p	TAGGAAGTGACTGGTTCAATGAACCTGAACXXXXXXXXXXCACTTATTTGGGTAAGCTTCATCGTTGAAC
>Marker20423	nnxnp
Marker20423	n	GGAATATGGTGGATATGACCGTCCCTCAAGXXXXXXXXXXGTCTTCCCCACCACCCTCTAGGATGGATCA
Marker20423	p	GGAATATGGTGGATATGACCTTCCCTCAAGXXXXXXXXXXGTCTTCCCCACCACCCTCTAGGATGGATCA
>Marker60247	nnxnp
Marker60247	n	ACCTTGCTTGATGGGGTACCAAATTGGAAAXXXXXXXXXXGTTATGAACACTTAGAGTTTTGTGGGAGTA
Marker60247	p	ACCTTGCTTGATGCGGTACCAAATTGGAAAXXXXXXXXXXGTTATGAACACTTAGAGTTTTGTGGGAGTA
>Marker18185	nnxnp
Marker18185	n	CCTTAGCCCCTATCTAAAGTGATCCTCAGAXXXXXXXXXXACTACTAGATCAGATACCTCGAGAAAGCAT
Marker18185	p	CCTTAGCCCCTATCTAAAGTGATCCTCAGAXXXXXXXXXXACTATTAGATCAGATACCTCGAGAAAGCAT
>Marker85404	ccxab
Marker85404	a	TCTCCCTCTCCCGATGTTTCCCCTAACCTGXXXXXXXXXXTTACCTTCATAATCATCGAACACCATCTCA
Marker85404	b	TCTCCCTCTCCCGCTGTTTCCCCTAACCTGXXXXXXXXXXTTACCTTCATAATCATCGAACACCATCTCA
Marker85404	c	TCTCCCTCTCCCGTTGTTTCCCCTAACCTGXXXXXXXXXXTTACCTTCATAATCATCGAACACCATCTCA
>Marker23324	ccxab
Marker23324	a	TACAATGATGGAGGCTATGGAGAGTGCATCXXXXXXXXXXTTGTAGTGGCTCCATAGAATATGAGGCCCG
Marker23324	b	TACAGTGATGGAGGCTATGGAGAGTGCATCXXXXXXXXXXTTGTAGTGGCTCCATAGAATCTGAGGCCCG
Marker23324	c	TAAAGTGATGGAGGCTATGGAGAGTGCATCXXXXXXXXXXTTGTAGTGGCTCCATAGAATCTGAGGCCCG
>Marker30433	ccxab
Marker30433	a	CACTATGATCAGTGCTTCTGAGCCAGATTTXXXXXXXXXXGAAAACCCCAGGCCAGTGAATTAGCATCCT
Marker30433	b	CACTATGATCAGTGCTTCTGAGCCAGATTTXXXXXXXXXXGAAAACCTCAGGCCAGTGAATTAGCATCCT
Marker30433	c	CACTATGATCAGTGCTTCTAAGCCAGATTTXXXXXXXXXXGAAAACCCCAGGCCAGTGAATTAGCATCCT
>Marker8690	aaxbo
Marker8690	a	CCCATCAGTCACCCACTGCCCCCGAGGGTGXXXXXXXXXXGCCACCCCTCCATCCTGGTAAGCAAAGCCC
Marker8690	b	CCCATCAGTCACCCACTGCCCCCGAGGGTGXXXXXXXXXXGCCACTCCTCCATCCTGGTAAGCAAAGCCC
>Marker148987	nnxnp
Marker148987	n	AGGGATAATCTAGTAGAATATCTATCTATGXXXXXXXXXXAGTTTCGAGGCCAGCTTTACCAGCCCTAGA
Marker148987	p	AGGGATAATCTAGTAGAATATCTAGCTATGXXXXXXXXXXAGTTTCGAGGCCAGCTTTACCAGCCCTAGA
>Marker76338	ccxab
Marker76338	a	GACATCGTATCGCACAGATTATGAATAATGXXXXXXXXXXCTATATCTCATATCTAGTGATCAACATCAA
Marker76338	b	GACATCGTATCGCACAGATTATGAATAATGXXXXXXXXXXTTATATCTCATATCTAGTGATCAGCATCAA
Marker76338	c	GACATCGTATCGCACAGATTATGAATAATGXXXXXXXXXXCTATATCTCATATCTAGTGATCAGCATCAA
>Marker63082	ccxab
Marker63082	a	TCCTCTTGCTTGAAGGCGGAGATCGACACTXXXXXXXXXXTTCTGTTGAAGATTTGCCTTTTTGTTTAGG
Marker63082	b	TCCTCTTGCTTGAAGGCGGAGATCGACACTXXXXXXXXXXTTCTGTTGAAGATTTGCCTTTTTGTTTGGG
Marker63082	c	TCCTCTTGCTTGAAGGCGGAGATCGACTCTXXXXXXXXXXTTCTGTTGGAGATTTGCCTTTTTGTTTGGG
>Marker212367	nnxnp
Marker212367	n	GATGAATCAGACTGATAGATGATTGTTCTAXXXXXXXXXXGAACTATCAATTATGGAAGCTTTACTGGAG
Marker212367	p	GATGAATCAGACTGATAGATGATTGTTCTAXXXXXXXXXXGAACTATCAATTATGGAAGCCTTACTGGAG
>Marker52657	nnxnp
Marker52657	n	CATCTGCACATACCCCGCGTCTTACACCCCXXXXXXXXXXACCAACCATTCAAACAACCCTTGTTTAGTC
Marker52657	p	CATCTGCACATACCCCGCGTCTTACACCCCXXXXXXXXXXACCAACTATTCAAACAACCCTTGTTTAGTC
>Marker138592	nnxnp
Marker138592	n	CGAGCGATGACTGTAAGTTTGATAGAATTAXXXXXXXXXXATTGAGACTATTGCTGCAACGACACCAAAT
Marker138592	p	CGAGCGATGACTGTAAGTTTGATAGAATTAXXXXXXXXXXATTGATACTATTGCTGCAACGACACCAAAT
>Marker35060	nnxnp
Marker35060	n	CAAATTTGAAGATCAGATCGAGTTCGACGAXXXXXXXXXXTTCGAGTGATTGGTGTCTCGGTCAGATCGA
Marker35060	p	CAAATTTGAAGATCAGATCGAGTTCGATGAXXXXXXXXXXTTCGAGTGATTGGTGTCTCGGTCAGATCGA
>Marker95555	ccxab
Marker95555	a	GGTGGAGTGTTGCACACTGGAAGTGGGGATXXXXXXXXXXTATTTGTGAAGATTGAAGCTGGAAGGTGTT
Marker95555	b	GGTGGAGTGTTGCACACTGGCAGTGGGGATXXXXXXXXXXTATTTGTGAAGATTGAAGCTGGAAGGTGTT
Marker95555	c	GGTGGAGTGTTGCACACTGGCAGTGGGGATXXXXXXXXXXTATTTGTGAAGATTGACTCTGGAAGGTGTT
>Marker16924	ccxab
Marker16924	a	GCCTGATGCAAAGAATGGTTTTCCTGTTTTXXXXXXXXXXAGTTGCTTTGGTTACAAGGTCTGGAAGTGG
Marker16924	b	GCCTGATGCAAAGAGTGGTTTTCCTGTTTTXXXXXXXXXXAGTTGCTTTGGTTACAAGGTCTGGAAGTGG
Marker16924	c	GCCTGATGCAGAGAGTGGTTTTCCTGTTTTXXXXXXXXXXAGTTGCTTTGGTTACAGGGTCTGGAAGTGG
>Marker2881	nnxnp
Marker2881	n	CACAACATCCACACACAATTGTGTGTCTAGXXXXXXXXXXCCAATGGAGCAACACTCAACGGAGCAACAC
Marker2881	p	CACAACATCCACACACAATTGTGTGTCTAGXXXXXXXXXXCCAATGGAGCAACACTCAAAGGAGCAACAC
>Marker45819	nnxnp
Marker45819	n	GACATTTACTAAAGTGTGATGCTTATATGCXXXXXXXXXXTTCTCCTTACTAGCCGATGTGGGAGGGATG
Marker45819	p	GATATTTACTAAAGTGTGATGCTTATATGCXXXXXXXXXXTTCTCCTTACTAGCCGATGTGGGAGGGATG
>Marker56315	nnxnp
Marker56315	n	CTGCCATGTTCATCAGCTCTGCCAGAGCTCXXXXXXXXXXTCTACCAGACTGCAACAGTCCCTCTTTCAT
Marker56315	p	CTGCCATGTTCATCAGCTCTGCCAAAGCTCXXXXXXXXXXTCTACCAGACTGCAACAGTCCCTCTTTCAT
>Marker37272	ccxab
Marker37272	a	TGTCTCAATCACAAAAATCATAAAAAATCAXXXXXXXXXXTTGAGGATAACCTTCACTTATAAGCTCCAT
Marker37272	b	TGTCTCAATCACAAAAATCATAAAAAATCGXXXXXXXXXXTTGAGGATAACCTTCACTTATAAGCTCCAT
Marker37272	c	TGTCTCAATCACAAAAATCAAAGAAAATCGXXXXXXXXXXCTGAGGATAACCTTCACCTATAAGCTTCAT
>Marker83592	ccxab
Marker83592	a	CAATATTGATCAGAGACCATATGAGACTGTXXXXXXXXXXTGGTCGTAATCATAACAATAATCAAGGTAA
Marker83592	b	CAATATTGATCAGAGACCATATGAGACTGTXXXXXXXXXXTGTTCGTAATCATAACAATAATCAAGGTAA
Marker83592	c	CAATATTGATCAGAGACCATATGAGACTGTXXXXXXXXXXTGGTCATAATCATAACAATAATCAAGGTAA
>Marker71775	ccxab
Marker71775	a	CAGACGCGCCCTTATTGTATTGGTTGATCGXXXXXXXXXXACCAAACCCATAGTCTTATCCTCTTCACGA
Marker71775	b	TAGACGCGCCCTTATTGTATTGGTTGATCGXXXXXXXXXXACCAAACCCATAGTCTTATCCTCTTCACGA
Marker71775	c	CAGACGCGCCCTTATTGTATTGGTTGACCGXXXXXXXXXXACCAAACCCATAGTCTTATCCTCTTCACGA
>Marker34046	ccxab
Marker34046	a	TGCCACAGCCTGGAAGAACGCACCCAAGAAXXXXXXXXXXATATCATCACTACAGCTTGGAAGGATGATC
Marker34046	b	TGCCACATCCTGGAAGAACGCACCCAAGAAXXXXXXXXXXATATCGTCGCTATAGCTTGGAAGGATGATC
Marker34046	c	TGCCACAGCCTGGAAGAACGCACCCAAGAAXXXXXXXXXXATATCATCGCTACAGCTTGGAAGGATGATC
>Marker10667	aaxbo
Marker10667	a	CCCAAGTGGTCTAAACCCTGGATATCTGCCXXXXXXXXXXGACTCATACTGATCCCTGAGCTTCACCTTC
Marker10667	b	CCCAAGTGGTCTAAACCCTGGATATCTTCCXXXXXXXXXXGACTCATACTGATCCCTGAGCTTCACCTTC
>Marker85752	ccxab
Marker85752	a	ATCTGCCAAGGCACAGTCACACCTGAATGAXXXXXXXXXXTCCTTATCTGTCCCAGCCTCGGGGAAATGC
Marker85752	b	ATCTGCCAAGGCACAGTCACACTTGAATGAXXXXXXXXXXTCCTTATCTGTCCCAGCCTCGGAGAAATGC
Marker85752	c	ATTTGTCAAGGCACAGTCACACCTGAATGAXXXXXXXXXXTCCTTATCTGTCCCAGCCTCGGGGAAATGC
>Marker33347	ccxab
Marker33347	a	AAACCCAATAACAATAAGTGTCACAAATCAXXXXXXXXXXATAAATTCAACCTCAACAAACACGGCAACT
Marker33347	b	AAACCCAATAACAATAAGTGTCACAAATCAXXXXXXXXXXATAAATTCAACCTCAACACACACGGCAACT
Marker33347	c	AAACCCAACAACAATAAGTGTCACAAATCAXXXXXXXXXXATAAATTCAACCTCAACACACACGGCAACT
>Marker10070	nnxnp
Marker10070	n	AGAGTCACCATGTGATAGGTGTTTGAAACTXXXXXXXXXXGCAAAGAGAGTTGTGTTTATATTGATGTAG
Marker10070	p	AGAGTCACCATATGATAGGTGTTTGAAACTXXXXXXXXXXGCAAGGAGAGTTGTGTTTATATTGATGTAG
>Marker38146	nnxnp
Marker38146	n	TTCCCTTGTCACAACCTCACCCCATAACACXXXXXXXXXXTTGAATTTCTTCCAGATTGCCCCATCATAG
Marker38146	p	TTCCCTTGTCACAACCTCACCCCATAACACXXXXXXXXXXTTGAATTTCTTCCAGATTTCCCCATCATAG
>Marker54624	aoxbo
Marker54624	a	CATTGCCATTGTGATGGTTACAGTTACGGTXXXXXXXXXXAGTTTCTGAGCAATGTTGCTGAGCTCCCGC
Marker54624	b	CGTTGCCATTGTGATGGTTACAGTTACGATXXXXXXXXXXGGTTTCTGAGCAATGTTGCTGAACTCCCGC
>Marker227803	aoxbo
Marker227803	a	ACAACCGACGACGGAGATGGATGGAATTATXXXXXXXXXXCTGCTGATGAAAAGCTGTGGGCTGAGATCC
Marker227803	b	ACAACCGACGACGGAGATGGATGGAATTGTXXXXXXXXXXCTGCTGATGAAAAGCTGTGGGCTGAGATCC
>Marker51469	aoxbb
Marker51469	a	CTCATTTGTGCGGATTTTTCCTTGCACAATXXXXXXXXXXTCAGTGCACCAGCTAAAGGGGAATGAACGC
Marker51469	b	CTCATTTGTGCGGATTTTTCCTTGTACAATXXXXXXXXXXTCAGAGCACCAGCTAAAGGGGAATGAACGC
>Marker69490	lmxll
Marker69490	l	AGAAACTTTGAATATTAGATGAGGGTGGATXXXXXXXXXXCTGCTAATGTGGCTGGGGTGAAATAACTTG
Marker69490	m	AGAAACTTTGAATATTAGATGAGGGTGGAAXXXXXXXXXXCTGCTAATGTGGCTGGGGTGAAATAACTTG
>Marker74710	lmxll
Marker74710	l	TACTCCTCCCATCCTCTACCAACCATCTTAXXXXXXXXXXGCGTTGGCATTTGATATATATTAGCACGAG
Marker74710	m	TACTCCTCCCATCCTCTACCAACCATCTTAXXXXXXXXXXGCGTTGGCATTTGATACATATTAGCACGAG
>Marker21707	abxcc
Marker21707	a	GCCACTACTTAGCTGCAGTAGGCCCTTTCGXXXXXXXXXXCTGTTGCTGTGGTCCTGGTAGCACAGTACT
Marker21707	b	GCCACTACTTAGCTGCAGTAGGCCCTTTCGXXXXXXXXXXCTGTTGTTGTGGTCCTGGTAGCACAGTACT
Marker21707	c	GCCACTGCTTAGCTGCAGTAGGCCCTTCCGXXXXXXXXXXCTGTTGCTGTGGTCCTGGTGGCACAGTACT
>Marker4153	abxcc
Marker4153	a	TGATTTGTAAATAAGCGAGTTCGAGTTGATXXXXXXXXXXATTTTGGGTGTGTCACTCTAAGCTACATCG
Marker4153	b	TGATTTGTAAATAAGCGAGTTCGAGTTGATXXXXXXXXXXATTTTGGGTGTGTCCCTCTAGGCTACATCG
Marker4153	c	TGATTTGTAGATAAGCGAGTTCGAGTTGATXXXXXXXXXXATTTTGGGTGTGTCCCTCTAGGCTACAGCG
>Marker123602	aoxbb
Marker123602	a	CTTGAGGGTTCTCATCCTCCCATTAGGTTAXXXXXXXXXXGGTGTTGTCTGGCCATTGCCTCTCTGATGC
Marker123602	b	CTTGAGGGTTCTCGTCCTCCCTTTAGGTTAXXXXXXXXXXGGTGTTGTCTGGCCATTGCCTCTCTGATGC
>Marker82432	abxcc
Marker82432	a	GAACCCTACCAACTCAAAGATACATTATGAXXXXXXXXXXTATCATCTAGTGCTACAGCAGCATCTGCAA
Marker82432	b	GAACCCTTCCAACTCAAAGATACATTATGAXXXXXXXXXXTATCATCTAGTGTTACAGCAGCATCTGCAA
Marker82432	c	GAACCCTGCCAACTCAAAGATACATTATGAXXXXXXXXXXTATCATCTAGTGCTACAGCAGCATCTGCAA
>Marker78049	aoxbo
Marker78049	a	CAACATCTATCTAGAGGATTGGAGAAAGGAXXXXXXXXXX-TACGATCAGAGAAGGAACTATATGTTCGTC
Marker78049	b	CAACATCTATCTAGAGGATTGGAGAAAGGAXXXXXXXXXXATACGATCAGAGAAGGAACTATAT-TTCGTC
>Marker85246	aoxbb
Marker85246	a	CGTTCAACATCAGACTATAACAACAATGTTXXXXXXXXXXCAACATTACAAAAATAACGAACAGGAAAGA
Marker85246	b	CGTTCAACATTAGACTATGACAACATTGTTXXXXXXXXXXCAACATTACAACAATAACGAACAGGAAAGA
>Marker25967	ccxab
Marker25967	a	TAGAACAGGACGTGATGCCTCAGCGGGCTTXXXXXXXXXXGGTCACCTTGTTTACAGGGTCTGGAAGTGG
Marker25967	b	TAGAACAGGACGTGATGCCTCAGCTGGCTTXXXXXXXXXXGGTCGCCTTGTTTACAGGGTCTGGAAGTGG
Marker25967	c	TAGAATAGGACGTGATCCCTCAGCGGGATTXXXXXXXXXXGGTCGCCTTGGTTACAGAGTCTGGAAGTGG
>Marker41447	nnxnp
Marker41447	n	AATGTGAGTATATCGCCAAGTCAATAGATAXXXXXXXXXXGCAATTTCTTTTATCTGAAGTGGTTGTATG
Marker41447	p	AATGTGAGTATATCGCTAAGTCAATAGATAXXXXXXXXXXGCAATTTCTTTTATCTGAAGTGGTTGTATG
>Marker36704	ccxab
Marker36704	a	AAGTAAAATTACAAAACAAAATAAAAAAGTXXXXXXXXXXGATCAAAACAGGTCGATCTCCCTTCGGTCA
Marker36704	b	AAGTAAAATTACAAAACAAAATACAAAAGTXXXXXXXXXXGATCAAAACAGGTCGATCTCCCTTCGGTCA
Marker36704	c	AAGTAAAATTACAAAACAAAAAACAAAAGTXXXXXXXXXXGATCAAACCAGGTCGATCTCCCTTCGGTCA
>Marker24280	nnxnp
Marker24280	n	GTCTCTCATCTTCATCCAATTGGTTAGGTTXXXXXXXXXXTACTTTCGAGGGCTATATCTCCCTCTCTGG
Marker24280	p	GTCTCTCATCTTCATCCAATTGGTTAGGTTXXXXXXXXXXTACTTTCAAGGGCTATATCTCCCTCTCTGG
>Marker50016	ccxab
Marker50016	a	TGGATGACATCCATTCAAGAGAAAAAAGAAXXXXXXXXXXAGACGAGGATTCACAAGAAGGCCCGCAAGC
Marker50016	b	TGGATGACATCCATTCAAGAGAAAAAAGAAXXXXXXXXXXAGATGAGGATTCACAAGAAGGTCCGCAAGC
Marker50016	c	TGGATGACATCCATTCAAGAGAAAAAAGAAXXXXXXXXXXAGACGAGGATTCACAAGAAGGTCCGCAAGC
>Marker50217	aaxbo
Marker50217	a	ACCTATTATTCCGCTATCTCTTGTTCACTTXXXXXXXXXXCTGTTGCACAACTGGTTGCTAAACCTACGG
Marker50217	b	ACCTATTATTCCGCTATCTCTTGTTCACTTXXXXXXXXXXTTGTTGCACAACTGGTTGCTAAACCTACGG
>Marker32420	nnxnp
Marker32420	n	GTATCAACACCATAAAATGATAGGCTTGTTXXXXXXXXXXACAGACAGACGGATAGGTCAAACGGGTGAA
Marker32420	p	GTATCAACACCATAAAATGATAGGCTTGTTXXXXXXXXXXACAGACAGACGGATAGGTCAAATGGGTGAA
>Marker52819	ccxab
Marker52819	a	TGATGCTGGTGGCTTGAGGTTTATGGGAAGXXXXXXXXXX-CCTAACGAATAATGCTTACTTTTTTTGTAA
Marker52819	b	TGATGCTGGTGGCTTGAGGTTTATGGGCAGXXXXXXXXXXGCCTAACGAATAATGCTTAC-TTTTTTGTAA
Marker52819	c	TGATGCTGGAGGCTTGAGGATTATGAGCATXXXXXXXXXXGCCTAACGAATAATGCTTAC-TTTTTTGTAA
>Marker12205	ccxab
Marker12205	a	------ACTCCCTCTAAGGTGATCCCTGGAAGTGAGXXXXXXXXXXATCATTGGATACGAGACTTATAGCGTGTCT
Marker12205	b	CCTTAGACTCCCTCTAAGGTGATCCCTGG-----A-XXXXXXXXXXATCATTGGATACGAGACTTATAGCGTGTCT
Marker12205	c	CCTTAGACTCCATCTAAGGTGATCCCTGG-----A-XXXXXXXXXXATCATTGGATACGAGACTTATAGCGTGTCT
>Marker73658	ccxab
Marker73658	a	TGTGTATCACACCTCAATCAACCTCATATGXXXXXXXXXXGGCAATGACCATATAATGCCCGACCTCCCT
Marker73658	b	TGTGTATCACACCTCAATCAACCTCATATGXXXXXXXXXXGGCAATGACCATATAATGCCTGACCTCCCT
Marker73658	c	TGTGTATCACACCTCAATCAACCTCATATGXXXXXXXXXXGGCAATGAACATATAATGCCCGACCTCCCT
>Marker230155	nnxnp
Marker230155	n	ATAGGATGGTTTTGATGGGAAACGTGGTTCXXXXXXXXXXCAAAGAATGATCGATAATGATCTGAGAGCT
Marker230155	p	ATAGGATGGTTTTGATGGGAAACGTGGTTTXXXXXXXXXXCAAAGAATGATCGATAATGATCTGAGAGCT
>Marker40620	nnxnp
Marker40620	n	GTGCATCCAACTGGGATGAGTTATATCTGCXXXXXXXXXXCTTCTTTTAGTTACATTTGACCACCACAGT
Marker40620	p	GTGCATCCAACTGGGATGAGTTATGTCTGCXXXXXXXXXXCTTCTTTTAGTTACATTTGATCACCACAGT
>Marker25366	nnxnp
Marker25366	n	TGGCATCACTATTGATCCAACCAAGTTTCAXXXXXXXXXXGATAGAGTTGTTTCTTATGCATCCCGTTAG
Marker25366	p	TGGCATCACTATTGATCCAACCAAGTTTCAXXXXXXXXXXGATAGAGTTGTTTCTTATACATCCCGTCAG
>Marker108881	nnxnp
Marker108881	n	GAAGATGGAGCAGCTATAATCAGTTATCAAXXXXXXXXXXAAGAAGGCATTTGGTTTGAAGTTATGGTAA
Marker108881	p	GAAGATGGAGCAGCTATAATCAGTTATCAAXXXXXXXXXXAAGAAGGTATTTGGTTTGAAGTTATGGTAA
>Marker25787	nnxnp
Marker25787	n	AACGGGATGTTACAAGGAGGTGGCACTATAXXXXXXXXXXTCATATCCCAACAAAGAAGCTACGGATCTG
Marker25787	p	AATGGGATGTTACAAGGAGGTGGCACTATAXXXXXXXXXXTCATATCCCAACAAAGAAGCTACGGATCTG
>Marker52606	nnxnp
Marker52606	n	CTTGGAAGGACGTGAAGTTTTATTGGACTGXXXXXXXXXXAATAATATGCAAAGATGATGGATGGAGTTA
Marker52606	p	CTTGGAAGGACGTGAAGTTTTATTGAACTGXXXXXXXXXXAATAATATGCAAAGATGATGGATGGAGTTA
>Marker225679	nnxnp
Marker225679	n	ATTTCTACGCTTTGGGGTCTTCGGCTCTGTXXXXXXXXXXATTATCCCGAATCTACTTCTCGACGGAGGA
Marker225679	p	ATTTCTACGCTTTGGGGTCTTCGGCTCTGTXXXXXXXXXXATTATCCCGAATCTACTTCTCGACGAAGGA
>Marker107800	nnxnp
Marker107800	n	GTAGAGCATTAGGCGATTCTCAACGGTATGXXXXXXXXXXAGCTTAGTGTATCAGATGGAGAGTGTTTTA
Marker107800	p	GTAGAGCATTAGGCGATTCTCAATGGTATGXXXXXXXXXXAGCTTAGTGTATCAGATGGAGAGTGTTTTA
>Marker223430	nnxnp
Marker223430	n	TACCATTGGTACAACATTAGTTCTGATAGCXXXXXXXXXXAGTATTATTTACAAGGATTTTGGGCTTTCC
Marker223430	p	TACCATTGGTACAACATTAGTTCTGATAGCXXXXXXXXXXAGTATTATTTACAAGGATGTTGGGCTTTCC
>Marker38149	nnxnp
Marker38149	n	CTTCCGCACCATTTAGATGATTTATGAAGC-XXXXXXXXXXACAATCCGAGAAGGGAGGGGCATATGGGGC
Marker38149	p	CTTCCGCACC-TTTAGATGATTTATGAAGCAXXXXXXXXXXACAATCCGAGAAGGGAGGGGCATATGGGGC
>Marker40222	ccxab
Marker40222	a	AGTGACAAAACGGTGATCGTTGATGACTAAXXXXXXXXXXCAGAGAGAGGTAGTCGCACAAGAAAGGTTG
Marker40222	b	AGTGACAAAACGGTGATCGTTGATGACTAAXXXXXXXXXXCAGAGAGAGGTAGTCGCACAGGAAAGGTTG
Marker40222	c	AGTGACAAAACGGTGATCATTGATGACTAAXXXXXXXXXXCAGAGAGAGGTAGTCGCACAGGAAAGGTTG
>Marker11089	nnxnp
Marker11089	n	TCGCGGTGAACTAAAAGAACCAAGAGGATTXXXXXXXXXXCTGGGTAGTACTAGAGTTACGTGGGGTAGT
Marker11089	p	TCGTGGTGAACTAAAAGAACCAAGAGGATTXXXXXXXXXXCTGGGTAGTACTAGAGTTACGTGGGGTAGT
>Marker50188	ccxab
Marker50188	a	CAATCGCTAGAAACAATGGTTGGAACTTCTXXXXXXXXXXATAGACTTTGTATTCCTGAAGTTATAGAGC
Marker50188	b	CAATTGCTAGCAACAATGGTTGGAACTTCTXXXXXXXXXXATAGACTTTGTATTCCTGAAGTTATAGAGC
Marker50188	c	CAATCGCTAGCAACAATGGTTGGAACTTCTXXXXXXXXXXATAGACTTTGTATTCCTGAAGTTATAGAGC
>Marker43299	nnxnp
Marker43299	n	TGTTTTGGCTTCAGGCCATATTATGAGATGXXXXXXXXXXAATTGATATCTCGGATTTTCACCTCGAGAT
Marker43299	p	TGTTTTGGCTTCAGGCCATATTATGAGATGXXXXXXXXXXAATTGATATTTCGGATTTTCACCTCGAGAT
>Marker38860	nnxnp
Marker38860	n	GTATGCTTGACTAGGAGTAGTCCTAGGATGXXXXXXXXXXCCACACCAGGCAGAGAGACAAACACAAGCA
Marker38860	p	GTATGCTTGACTAGGAGTAGTCCTAGGATGXXXXXXXXXXCCACACGAGGCAGAGAGACAAACACAAGCA
>Marker11181	nnxnp
Marker11181	n	CGCCGATCGATGGGAGGACCATCAAATATAXXXXXXXXXXAGGTGGGAGGACCATCAAATAGTTCTGCAT
Marker11181	p	CACCGATCGATGGGAGGACCATCAAATAGAXXXXXXXXXXAGGTGGGAGGACCATCAAATAGTTCTGCAT
>Marker6974	nnxnp
Marker6974	n	GAGGATCAGGTAAGCAACCTGAATCTTCATXXXXXXXXXXATGCCCAAAATAGCAATAAGATGTGGTACT
Marker6974	p	GAGGATCAGGTAAGCAACCTGAATCTTCATXXXXXXXXXXGTGCCCAAAATAGCAATAAGATGTGGTACT
>Marker14429	ccxab
Marker14429	a	AGTCGTCAGCCTGTGATCGTGTGGTTGATGXXXXXXXXXXAGTCCGTTGCGTACCCTGACAAGACGCGTT
Marker14429	b	AGTCGTCAGCCTGTGATCGTGTGGTTGATGXXXXXXXXXXAGTCCGTTGCGTACCCTGACAAGATGCGTT
Marker14429	c	AGTCGTCAGCCTGTGATCGTGTGGTTGATGXXXXXXXXXXAGTCCGTTGCGTACCCTGACTAGACGCGTT
>Marker101818	ccxab
Marker101818	a	GGGAAATGAAGGAGCAGTAGCTGCTGAGGAXXXXXXXXXXAGGTTGGTTCTCTACGATTTGATTATGTTT
Marker101818	b	GGGAAATGAAGGAGCAGTAGCTGCTGAGGAXXXXXXXXXXAGGTTGGTTCTCTGCGATTTGATTATGTTT
Marker101818	c	GGGAACTGAAGGAGCAGTAGCTGCTGAGGAXXXXXXXXXXAGGTTGGTTCTCTGCGATTTGATTATGTTT
>Marker28991	nnxnp
Marker28991	n	ACGCCGACCTCAAAAACGACGAATCACTCCXXXXXXXXXXCGAGACCCCTTTCAGTGTGATGCTCGGATT
Marker28991	p	ACGCCGACCTCAAAAACGACGAATCACTCCXXXXXXXXXXCGAGACCCCTTTCAGTGTGATGCTTGGATT
>Marker72531	nnxnp
Marker72531	n	AACTCTGAGTATTGTGGACTTATAAACTGGXXXXXXXXXXTTGTGACTATGGGATAGTCCGATGTATGCT
Marker72531	p	AACTTTGAGTATTGTGGACTTATAAACTGGXXXXXXXXXXTTGTGACTATGGGCTAGTCCGATGTATGCT
>Marker6970	nnxnp
Marker6970	n	ATACGGTAATCGGGTAGGGTAATGGGCCTTXXXXXXXXXXTTAGGATAGGCAAGTTAGCGCGTCA-GGGGG
Marker6970	p	ATACGGTAATCGGGTAGGGTAATGGGCCTTXXXXXXXXXX-TAGGATAGGCAAGTTAGCACGTCAGGGGGG
>Marker40063	ccxab
Marker40063	a	CGGCCCCCAGGCGACTTCTTGGTTTACACAXXXXXXXXXXCTAGATTTATGAAGCGATACTTTTCTCCTT
Marker40063	b	TGGCCCCCAGACGACTTCTTGGTTTACACAXXXXXXXXXXCTAGATTTATGAAGCGATACTTTTCTCCTT
Marker40063	c	TGGCCCCCAGACGACTTCTTGGTTTACACTXXXXXXXXXXCTAGATTTATGAAGTGATACTTTTCTCCTT
>Marker29912	nnxnp
Marker29912	n	CCAGCATTCAATAAGCTTCAAAACCATATAXXXXXXXXXXTCTATTTACATCCGCGTGTCTTGCACCCAC
Marker29912	p	CCAGCATTCAATAAGCTTCAAAACCATATAXXXXXXXXXXTCTATTTACATCTGCGTGTCTTGCACCCAC
>Marker15657	nnxnp
Marker15657	n	GGCTGTAGGTGGCGAGTGAGGAGAAGTTATXXXXXXXXXXTAGAGTGTGTAATTTTGAGCAACATTAGGG
Marker15657	p	GGCTGTAGGTGGCGAGTGAGGAGAAGTTATXXXXXXXXXXTAGAGTGTGTAATTTCGAGCAACATTGGGG
>Marker75355	ccxab
Marker75355	a	AGGGAAGTCCTATAATAATAAGAAACATAAXXXXXXXXXXATAGAACCATCGTGGTTGCCTGACTTGATT
Marker75355	b	AGGGAAGTCCTATAGTAATAAGAAACATAAXXXXXXXXXXATAGAACCATCGTGGTTGCCTGACTTGATT
Marker75355	c	AGGGAAGTCCTATAATAATAAGAAACATAAXXXXXXXXXXATAGAACCATCGTGGTTGTCTGACTTGATT
>Marker160688	nnxnp
Marker160688	n	ATCAATCAGAAAACATCTACCTCTAATGAAXXXXXXXXXXGCCACAACAAGCTGCTAGCCTGGTGCCCTG
Marker160688	p	ATCAATCAGAAAACATCTACGTCTAATGAAXXXXXXXXXXGCCACAACAAGCTGCTAGCCTGGTGCCCTG
>Marker113018	nnxnp
Marker113018	n	CTCCATAACCTGAAGAACTGTCTCAAAATGXXXXXXXXXXCTAATACTTGGAGATGTCGCTTGACTTCTC
Marker113018	p	CTCCACAACCTGAAGAACTGTCTCAAAATGXXXXXXXXXXCTAATACTTGGAGATGTCGCTTGACTTCTC
>Marker56221	nnxnp
Marker56221	n	ACAGAGGGAATCAGACGGCTTACCGTTGAAXXXXXXXXXXGATAGAGTGGGGCATAGGGTTATAAATAGG
Marker56221	p	ATAGAGGGAATCAGACGGCTTGCCGTTGAAXXXXXXXXXXGATAGAGTGGGGCATAGGGTTATAAATAGG
>Marker89285	ccxab
Marker89285	a	AGTCCATGGCTCCAACACCTACCGATCCGTXXXXXXXXXXATCTCAGAGATTGAATGAGACGGTGGCATC
Marker89285	b	AGTCCATGGCTCCAGCACCTACCGATCCTTXXXXXXXXXXTTCTCAGAGATTGAATGAGACGGTGGCATC
Marker89285	c	AGTCCATGGCTCCAGCACCTACCGATCCTTXXXXXXXXXXATCTCAGAGATTGAATGAGACGGTGGCATC
>Marker59094	nnxnp
Marker59094	n	TACATTGTTTACAAGATCTTGGGTGCTTCCXXXXXXXXXXGGCAAGAACCGTCGGTCGGAAGCAAAAGCC
Marker59094	p	TACATTGTTTACAAGATCTTGGGTGCTTCTXXXXXXXXXXGGCAAGAACCGTAGGTCGGAAGCAAAAGCC
>Marker22230	nnxnp
Marker22230	n	ATCCAAGCTACTCAGTTGATTATGCGGGTGXXXXXXXXXXAACAATTCTATCTGGGTCATTGTTGATCGG
Marker22230	p	ATCCAAGCTACTCGGTTGATTATGCGGGTGXXXXXXXXXXAACAATTCTATCTGGGTCATTGTTGATCGG
>Marker24985	nnxnp
Marker24985	n	ATCATTAGAGCACCAAATCCATTGGTGTATXXXXXXXXXXCAAGCAGCGGGGACAACCTTGACCAACAAC
Marker24985	p	ATCATTAGAGCACCAAATCCATTGGTGTATXXXXXXXXXXCAAGGAGCGGGGACAACCTTGACCAACAAC
>Marker222527	nnxnp
Marker222527	n	CTTTGCATTCCTGATGTTGCAGAGCTTAGAXXXXXXXXXXGAACAGCAGCTAGTTTAGCACAGTTGTATA
Marker222527	p	CTTTGCGTTCCTGATGTTGCATAGCTTAGAXXXXXXXXXXGGACAACAGCTAGTTTAGCACAGTTGTATA
>Marker78472	ccxab
Marker78472	a	TGACAAATGCTCCTCCCAAGCACCCTTCAGXXXXXXXXXXCGCTGAGTGAGCAGCAAGCCAACGATGAAG
Marker78472	b	TGGAAAATGCTCCTCCCAAGCACCCTTCAGXXXXXXXXXXCGCTGAGTGAGCAGCAAGCCAACGATGAAG
Marker78472	c	TGGCAAATGCTCCTCCCAAGCACCCTTCAGXXXXXXXXXXCGCTGAGTGAGCAGCAAGCCAACGATGAAG
>Marker69685	ccxab
Marker69685	a	CAAAATGGCGTTGTTGGACA-AAAAAAACAGXXXXXXXXXXGTTGAGCATATATCCTTCTTTGACAAACCA
Marker69685	b	CAAAATGGCGTTGTTGGACA-AAAAAAACAGXXXXXXXXXXGTTGAGCATATATCCTTCTTTGGCAAACCA
Marker69685	c	CAAAATGGCGTTATTAGACACAAAAAAACA-XXXXXXXXXXGTTGAGCATATATCCTTCTTTGGCAAACCA
>Marker23610	nnxnp
Marker23610	n	ACCCACCAGTGGCAATCCCACACTACAGCCXXXXXXXXXXCATCCCAAACCTGTCCCAAACGAGTATATC
Marker23610	p	ACCCACCAGTGGCAATCCCGCACTACAGCCXXXXXXXXXXCATCCCAAACCTGTCCCAAACGAGTATATC
>Marker102699	ccxab
Marker102699	a	CAGGTACCTCTTTTTCGGCGCTCATTATGGXXXXXXXXXXGCCTCTGACCACCAAGCTACGCGCTTATTT
Marker102699	b	CAGGTACCTCTTTTTTGGTGCTCATTATGGXXXXXXXXXXGCCTCTGACCACCAAGCTACGCGCTTATTT
Marker102699	c	CAGGTACCTCTTTTTTGGCGCTCATTATGGXXXXXXXXXXGCCTCTGACCACCAAGCTACGCGCTTATTT
>Marker26991	nnxnp
Marker26991	n	TGACAAAATACATCAATTTGAGCATAACTCXXXXXXXXXXATTTTATACACATAACAAGTGATGATTGTG
Marker26991	p	TGACAAAATACATCAATTTGAGCATAACTCXXXXXXXXXXATTTTATACACATAATAAGTGATGATTGTG
>Marker33085	nnxnp
Marker33085	n	GGGTTGTGCGGTAGAATGAACGGCGTCGCGXXXXXXXXXXGAGAATTTTAGGCCCAATCCAACAA-GGGGG
Marker33085	p	GGGTTGTGCGGTAGAATGAACGGCGTCGCGXXXXXXXXXX-AGGATTTTAGGCCCAATCCAACAAGGGGGG
>Marker103313	ccxab
Marker103313	a	GACATCTATGTTAGATCTCTCCGATAATTTXXXXXXXXXXCGTAAGTAGTCTTCTCAGTTGGTGATGGAG
Marker103313	b	GACATCTATGTTAGATCTCTTCGATAATTTXXXXXXXXXXCGTAAGTAGTCTTCTCAGTTGGTGATGGAG
Marker103313	c	GACATCTATGTTAGATCTCTTCGATAATTTXXXXXXXXXXCGTAAGTAGTTTTCTCAGTTGGTGATGGAG
>Marker87466	nnxnp
Marker87466	n	TAGTAAGCAAAAATCCTCCCAATTATCAGTXXXXXXXXXXGAAGTAAAACTTCTTCTTTCCCATTGCCTC
Marker87466	p	TAGTAAGTGAAAATCCTCCCAATTGTCAGTXXXXXXXXXXGAAGTAAAACTTCTTCTTTCCCATTGCCTC
>Marker124392	nnxnp
Marker124392	n	AAAGGCCAGATTTGAGTTTCTAGGTTCAAAXXXXXXXXXXTCTAAATAAATTGAATAGTGGGGGCTAAGG
Marker124392	p	AAAGGCCAGATTTGAGTTTCTAGGTTCAAAXXXXXXXXXXTCTAAATAAATTGAACAGTGGGGGCTAAGG
>Marker189979	nnxnp
Marker189979	n	AAGGCCTCGGCGATAGTGTGTGTGGTAACCXXXXXXXXXXATTTATGCGTGATACCACTTGTTGTAGGCG
Marker189979	p	AAGGCCTCGGCGATAGTGTGTGTGGTAAACXXXXXXXXXXATTTATGCGTGATACCACTTGTTGTAGGCG
>Marker31047	nnxnp
Marker31047	n	CGTGCGTGGATTATCCCAGTGAGGAGGGTTXXXXXXXXXXCTTATTATTCACACACGGGACGGTGTTAGC
Marker31047	p	CGTGCGTGGATTATCCCAGTGAGGAGGGTTXXXXXXXXXXCTTATTATTCACACACAGGACGGTGTTAGC
>Marker97252	nnxnp
Marker97252	n	AAATGGTTTTTGAACCCAGGCCGACGAGGTXXXXXXXXXXGGACCTCACCGCTGGGTTTATTCTCAGCCC
Marker97252	p	AAATGGTTTTTGAACCCAGGCCGACAAGGTXXXXXXXXXXGGACCTCACCGCTGGGTTTATTCTCAGCCC
>Marker1199	abxcc
Marker1199	a	CTGCGATGTTGGTGGCTCCTACGACTGTGCXXXXXXXXXXGGTGGTAAAAGCGGCAGCGGTGGGCTTGCT
Marker1199	b	CTGCGATGTTGGTGGCTCCTACGACTGTGCXXXXXXXXXXGGTGGTAAAGGCGGCAGCGGTGGGCTTGCT
Marker1199	c	CTGCGATGTTGGTGGCTCCTACGACTGCGCXXXXXXXXXXGGTGGTAAAGGCGGCAACGGTGGGCTTGCT
>Marker44198	lmxll
Marker44198	l	CTGATCCACGATACAATGGTAGTATCACTAXXXXXXXXXXTATTTTAGTGGAATACATCAAGGGAGTGTA
Marker44198	m	CTGATCCACGATACAATGTTAGTATCACTAXXXXXXXXXXTATTTTAGTGGAATACATCAAGGGAGTGTA
>Marker16896	aoxbb
Marker16896	a	TGGGGGAGAAACTTACCAATAAGGTCCATAXXXXXXXXXXGAAATAAGGGTGGATTTGTAGTGAGAGGTG
Marker16896	b	TGGGGGAGAAACTTACCAATAAGGTCCATAXXXXXXXXXXGAAACAAGGTTGGATTTGTAGTGGGAGGTG
>Marker27381	aoxbb
Marker27381	a	TCCGGGTGGACAAAGCAAGCCACCTATCCTXXXXXXXXXXCCAAAGTTTCACCGAGTCTTCAACTTAGTG
Marker27381	b	TCCGGGTGGACAAAGCAAGCCACCTATCCTXXXXXXXXXXCCAAAGTTCCACCGAGTCTTCAACTTAGTG
>Marker78158	lmxll
Marker78158	l	AAACAAAAGTAAACCGTCAAGGGAGGCTGAXXXXXXXXXXTTGCGATGTTGGCTGGGACCATTCACGTGA
Marker78158	m	AAACAAAAGAAAACCGTCAAGGGAGGCTGAXXXXXXXXXXTTGCAATGTTGGCTGGGACCATTCACGTGA
>Marker42577	abxcc
Marker42577	a	CAACATCACACGAAAGCCAGATGAGACTATXXXXXXXXXXAGTAGCAACACAGTAATGGTGGTCCTAACC
Marker42577	b	CAACATCACACGAAAGCCAGATGAGACTATXXXXXXXXXXAGTAGCAACACGGTAATGGTGGTCCTAACC
Marker42577	c	CAACATCACACGAAAGCCAGATGAAACTATXXXXXXXXXXAGTAGCAACACGGTAATGGTGGTCCTAACC
>Marker50065	aoxbb
Marker50065	a	TGGAGGGAAAATGACACGGCGGCAGCGGCGXXXXXXXXXXCTAGTGATGAGAAATAACTTGGTGGCTATG
Marker50065	b	TGGAGGAAAAATGACACGGCGGCAGCAACGXXXXXXXXXXCTAGTGATGAGAAATAACTTGGTGGCTATG
>Marker28821	abxcc
Marker28821	a	TTGGCAGACCGGACCAAAATAGGCCCAAGTXXXXXXXXXXGACCTTGAAGCCCAATACTAGATTTTGGTG
Marker28821	b	TTGGCGGACCGGACCAAAATAGGCCCAAGTXXXXXXXXXXGACCTTGAAGCCCAATACTAGATTTTGGTG
Marker28821	c	TTGGCGGACCGAACCAAAATAGGCCCAAGTXXXXXXXXXXGACCTTGAAGCCCAATACTAGATTTTGGTG
>Marker19470	aoxbb
Marker19470	a	TGCCCAGTCCATAAAACCCCTAGCCCTGCCXXXXXXXXXXCAAGTATGGCTGCATCACTTGTTTGCATCC
Marker19470	b	TGCCCAGTCCATCAAACCCCTAGCCCTGCCXXXXXXXXXXCAAGTATAGCTGCATCACTTGTTTGCATCC
>Marker26250	abxcc
Marker26250	a	CACATTCGGCCAA-GGAGTTTGAGGGGAGAAXXXXXXXXXXTGTGAGTCTTTCTTCTAGGTGACCAGAGCC
Marker26250	b	CACATTCGGCTAAGGGAGTTTGAGGGGAG-AXXXXXXXXXXTGTGAGGCTTTCTTCTAGGTGACCAGAGCC
Marker26250	c	CACATTCGGCCAAGGGAGTTTGAGGGGAG-AXXXXXXXXXXTGTGAGGCTTTCTTCTAGGTGACCAGAGCC
>Marker106513	nnxnp
Marker106513	n	AACACAAACTAAACTGGAATGTGATGCATTXXXXXXXXXXGTTTCTCTTGTAGAGTCTCTAGAATCATCG
Marker106513	p	AACACAAACTAAACTGGAATGTGATGCATTXXXXXXXXXXGTTTCTCCTGTAGAGTCTCTAGAATCATCG
>Marker50741	nnxnp
Marker50741	n	TTTGTTGGATGGTGGAGTTTGGCCAAAAATXXXXXXXXXXGGAGATGCTGGGTTACAAGATTATTGGTGT
Marker50741	p	TTTGTTGGATGGTGGAGTTCGGCCAAAAATXXXXXXXXXXGGAGATGCTGGGTTACAAGATTATTGGTGT
>Marker32953	ccxab
Marker32953	a	TGGCCCATTTGGCCAACCTTTGTGACATATXXXXXXXXXXCATACCAGTTGCTTCCCTCTTCTAATCACC
Marker32953	b	TGGCTCATTTGGCCAACCTTCGTGACATATXXXXXXXXXXCATACTAGTTGCTTCCCTCTTCTAATCACC
Marker32953	c	TGGCCCATTTGGCCAACCTTCGTGACATATXXXXXXXXXXCATACTAGTTGCTTCCCTCTTCTAATCACC
>Marker56152	ccxab
Marker56152	a	CCTAAAACATCACAGACGTGATGAATAAACXXXXXXXXXXTCTGAATATCGAAGATCCTTATTCAAAAGA
Marker56152	b	CCTAAAACATCACAGACGTGATGAATAAACXXXXXXXXXXTTTGAATATCGAAGATCCTTATTCAAAAGA
Marker56152	c	CCTAAAACATCACAGACGTAATGAATAAACXXXXXXXXXXTCTGAATATCGAAGATCCTTATTCAAAAGA
>Marker34139	nnxnp
Marker34139	n	GAGCGATCTCAAACATATTAGTGTTGTTTAXXXXXXXXXXCCGAAGATTCATTGAGCCTTCATCTCAGTG
Marker34139	p	GATCGATCTCAAACATATTAGTGTTGTTTAXXXXXXXXXXCCGAAGATTCATTGAGCCTTCATCTCAGTG
>Marker105112	nnxnp
Marker105112	n	GAAGGGACTTGCTCCGACTTTGCAGCATAAXXXXXXXXXXTATTGGTGGTTTTGATATTGTTGAAGTTGT
Marker105112	p	GAAGGGACTTGCTCGGACTTTGCAGCATAAXXXXXXXXXXTATTGGTGGTTTTGATATTGTTGAAGTTGT
>Marker18786	ccxab
Marker18786	a	GACCCAGCAACAGCGAACCTCCCAATCATCXXXXXXXXXXTACCCTAATTTCTACACCCAAGAACCCAGT
Marker18786	b	GACCCAGCAACAGCGAACCTCCCAATCATCXXXXXXXXXXTACCCTAATTTCTACACCCAAGAACCCATT
Marker18786	c	GACCCAGCAACAGCAAACCTCCCAATCATCXXXXXXXXXXTACCCTAATTTCTACACTCAAGAACCTAGT
>Marker9246	aaxbo
Marker9246	a	ACATAGCAGTCATCACCACACCAATTCATAXXXXXXXXXXACACCAGCATCTGCAGACGAGCATCAACAT
Marker9246	b	ACAAAGCAGTCATCATCACACCAATTCGTAXXXXXXXXXXACACCAGCATCTGCAGACGAGCATCAACAT
>Marker6466	ccxab
Marker6466	a	GACGTCATCGATGAACACCACAATGAACTTXXXXXXXXXXATCTGCTAACTTTGATGAACTACTTCTCCA
Marker6466	b	GACTTCATCGATGAACACCACAACGAACTTXXXXXXXXXXATCTGCTAACTCTGATGAACTACTTCTCCA
Marker6466	c	GATGTCATCGATGAATACCACAATAAACTTXXXXXXXXXXATCTGCTAAATCTGATGAACTACTTCTCCA
>Marker18968	ccxab
Marker18968	a	GATCCCTAATCCATATGCCTCCATAGGCTCXXXXXXXXXXTCCAAGGATCACCTCAGATAGGGGCTAAGG
Marker18968	b	GATCCCTATTCCATATGCCTCCATAGGCTCXXXXXXXXXXTCCAAGGATCACCTCAGATAGGGGCTAAGG
Marker18968	c	GATCCCTAATCCATCTGCCTCCATAGGCTCXXXXXXXXXXTCCAAGGATCACCTCAGATAGGGGCTAAGG
>Marker28919	nnxnp
Marker28919	n	ACCGGCGGTGCGGCCCGTGTGATGAAATGAXXXXXXXXXXGAGCTCTGATTTTCTAGGTTCAGCTGTCCT
Marker28919	p	ACCGGCAGTGCGGCCCGTGTGATGAAATGAXXXXXXXXXXGAGCTCTGATTTTCTAGGTTCAGCTGTCCT
>Marker96962	ccxab
Marker96962	a	TACCCAAGATGGCACCAAGACCCATAAAGTXXXXXXXXXXTATGGCTTGATGTTGCTGATTACCCTATGC
Marker96962	b	TACCCAAGATGGCACCAAGACCCATAAAGTXXXXXXXXXXTATGGCTTGATGTTGCTGATTACCCTATGG
Marker96962	c	TACCCAAGATGGCATCAAGACCCATAAAGTXXXXXXXXXXTATGGCTTGATGTTGCTGATTACCCTATGG
>Marker88148	nnxnp
Marker88148	n	------AAGTGTGTTTGGTAATGACTACCTAATTTAXXXXXXXXXXCGATAATAGCGGCTAAGTTGGTGGTGTAAT
Marker88148	p	AATCAAAAGTGTGTTTGGTAATGACTACC-----T-XXXXXXXXXXCGATAATAGCGGCTAAGTTGGTGGTGTAAT
>Marker49426	nnxnp
Marker49426	n	AGGAAACGAAGGTGCGATAGCTGCCGAGCGXXXXXXXXXXTTATGCCCGACGATTCAATATAAGGTCAGT
Marker49426	p	AGGAAACGAAGGTGCGGTAGCTGCCGAGCGXXXXXXXXXXTTATGCCCGACGATTCAATATAAGGTCAGT
>Marker18825	aaxbo
Marker18825	a	TCTCTCGAGGGTTGATAGATGGGATGTATTXXXXXXXXXXACTACACCTCAGTAGGAGGCAGTAGTAGTC
Marker18825	b	TCTCTCGAGGGTTGATAGATGGGATTTATTXXXXXXXXXXACTACACCTCAGTAGGAGGCAGTAGTAGTC
>Marker34250	nnxnp
Marker34250	n	ATCGTCATTGGCAAGAATGCTCTGAAATAAXXXXXXXXXXAGCACCCGAACCAGGTTCGGGGCCAACTGA
Marker34250	p	ATCGTCATTGGCAAGAATGCTCTAAAATAAXXXXXXXXXXAGCACCCGAACCAGGTTCGGGGCCAACTGA
>Marker9283	ccxab
Marker9283	a	CAGTCTGCCCTTACTGTTGCTCAAAATTACXXXXXXXXXXCCAGATCACCCTCACTCGCCGTCTACAACC
Marker9283	b	CAGTCTTCCGTTACTATTGCTAGAAATTACXXXXXXXXXXCCAGATCACCCTCACTCGCCGTCTACAACC
Marker9283	c	CAGTCTTCCCTTACTGTTGCTCGAAATTACXXXXXXXXXXCCAGATCACCCTCACTCGCCGTCTACAACC
>Marker49429	nnxnp
Marker49429	n	TGTCTATAAACATCTTAGTGCTCCTGGGATXXXXXXXXXXAGATCAATGCCGCACAACCTTACTTCCCAC
Marker49429	p	TGTCTATAAACATCTTAGTGCTCCTGGGATXXXXXXXXXXAGATCAATGCTGCACAACCTTACTTCCCAC
>Marker48368	nnxnp
Marker48368	n	GGCTATAAAAGGCAACATCTTGGACCAACTXXXXXXXXXXTTATCACAGGAAGTCTCTAGCTGAGCCCGT
Marker48368	p	GGCTATAAAAGGCAACATCTTGGACCAACTXXXXXXXXXXTTATCACAGGAAGTCTCTAGTTGAGCCCGT
>Marker58468	ccxab
Marker58468	a	CCATCAACTCATCACCAATCTCTAGATTATXXXXXXXXXXGATAAAGATCCTTCATCCTTGATTCGCCTA
Marker58468	b	CCATCAACTCATCACCGATCTCTAGATTATXXXXXXXXXXGATCAGGATCCTTCATCCTTGATCCGCCTA
Marker58468	c	CCATCAACTCATCACCAATCTCTAGATTATXXXXXXXXXXGATCAGGATCCTTCATCCTTGATTCGCCTA
>Marker5592	nnxnp
Marker5592	n	CGCAACACGCACACTTTATTATTACGCAATXXXXXXXXXXTCCGATCGACACCAGGTCGGCCATTCGTTC
Marker5592	p	CGCAACACACACGCTTTATTATTACGCAATXXXXXXXXXXTCCGATCGACACCAGGTCGGCCATTCGTTC
>Marker45454	nnxnp
Marker45454	n	CAAGGCAACAAATGGGAGCCAAGGAGCTGGXXXXXXXXXXTAGCCTGATGTTGGAGGTTGAGTTTAGCGT
Marker45454	p	CAAGGCAATAAATGGGAGCCAAGGAGCTGGXXXXXXXXXXTAGCCTGATGTTGGAGGTTGAGTTTAGCGT
>Marker34726	ccxab
Marker34726	a	ATTCCAACGACAGGAAGCATTACAGAGGAGXXXXXXXXXXTATGGACGACTGTTTGGGAGGGTCAGGATG
Marker34726	b	ATTCCAACGATAGGAAGCATTACAGAGGAGXXXXXXXXXXTATGGACGACTGTTTGGGAGGGTCAGGATG
Marker34726	c	ATTCCAACGATAGGAAGCATTACAGAGGAGXXXXXXXXXXTATGGACGACCGTTTGGGAGGGTCAGGATG
>Marker86600	nnxnp
Marker86600	n	TGCAAAGTCCCAGCGACCCATTCTTATTTTXXXXXXXXXXTATGACCTGGAGTACTAATGTTTATGGTTC
Marker86600	p	TGCAAAGTCCCAGCGACCCATCCTTATTTTXXXXXXXXXXTATCACCTGGAGTACTAATGTTTATGGTTC
>Marker13928	nnxnp
Marker13928	n	ATGGTTCGTGTTCAAATTTTAGGGCCAAACXXXXXXXXXXATGTTATTTGAGGAATGATATGTTGATGTG
Marker13928	p	ATGGTTCGTGTATAAATTTTAGGGCCAAACXXXXXXXXXXATGTTATTTGAGGAATGATATGTTGATGTG
>Marker74223	ccxab
Marker74223	a	TATGCCGTGCTGTCTGGATTATACCTGGACXXXXXXXXXXTCTGTATCTCTTTCGTCCGTTTATATTCCT
Marker74223	b	TATGTCGTGCTGTCTGGATTATACCTGGACXXXXXXXXXXTCTGTATCTCTTTCGTCCGTTTATATTCCT
Marker74223	c	TATGCCGTGCTGTCTGGATTATACCTGGACXXXXXXXXXXTCTGTATCTCTTTCGTCCGTTGATATTCCT
>Marker19729	ccxab
Marker19729	a	ACGCGGGTCAATCATTG-GAATTTTGCTTCTXXXXXXXXXXTGACTACTTCCCCTAGTTCGCTTACGAGTG
Marker19729	b	ACGCGGGTCAATCATTG-GAATTTTGCTTCTXXXXXXXXXXTGACTACTTCCCCTAGTTTGCTTACGAGTG
Marker19729	c	ACGCGGGTCAATCATTGTGAATTTTGCTTC-XXXXXXXXXXTGACTATTTCCCCTAGTTCACTTACGAGTG
>Marker103648	ccxab
Marker103648	a	TGCCCAGTCCATCAACCTCAAAGCCCTGCCXXXXXXXXXXTCTTGTATAGACTTCATTGTGCATTACCAG
Marker103648	b	TGCCCAGTCCATCAACCTCAAAGCCCTGCCXXXXXXXXXXTCTTGTATAGACTTCATTTTGCATTACCAG
Marker103648	c	TGACCAGTCCATCAACCTCATAGCCCTTCCXXXXXXXXXXTCTTGTATAGACTTCATTGTGCATTACCAA
>Marker95295	ccxab
Marker95295	a	GCCATTGGTCCTCACCGTTAGTAGGTGGGAXXXXXXXXXXAGTGATCTACGTGAAGAAATTTCTATGAAG
Marker95295	b	GCCATTGGTCCTCACCGTTAGTAGGTGGGAXXXXXXXXXXAGTGATCTACGTGAAGAAATTTCTCTGAAG
Marker95295	c	GCCATTGGTCCTCACTGTTAGTAGGTGGGAXXXXXXXXXXAGTGATCTACGTGAAGAAATTTCTCTGAAG
>Marker46723	aoxbb
Marker46723	a	CCTCCTCTATACCTTATTCTTGAGATGGAGXXXXXXXXXXGGATAACGGGTCTGGGAGATCAACAGCCAC
Marker46723	b	CCTCCTCTATACCTTATTCTTGAGATGGAGXXXXXXXXXXGGATAACGGGTATGGGAGATCAACAGCCAC
>Marker17522	aoxbb
Marker17522	a	CAACCACAAATTATTCCATTAGTTCTACCAXXXXXXXXXXTCACTGACCTAACATACCATATTCACACTT
Marker17522	b	CAACCACAACTTATTCCATTAGTTCTTCCGXXXXXXXXXXTCACTGGCCCAACATACCATATTCACACTT
>Marker24889	aoxbb
Marker24889	a	GGCCAGTATCAACTCTTACCGAGTAATCTGXXXXXXXXXXGGTTGATCAAAAGGACACTTTCTCTTATGG
Marker24889	b	GGCCAGTATCAACTCTTACCGAGTAATCTGXXXXXXXXXXGGTTGATCAAAAAGACACTTTCTCTTATGG
>Marker79843	abxcc
Marker79843	a	GTCACACCCGACTTTGAATTCCTCTTACTTXXXXXXXXXXTACTTTGA-TTTTCT-AGGGTTGCATTTTACG
Marker79843	b	GTCACACCTGACTTTGAATTCCTCTCACTTXXXXXXXXXX-ACTTTGATTTTTCT-AGGGTTGCATTTTACT
Marker79843	c	GTCACACCTGACTTTGAATTCCTCTCACTTXXXXXXXXXX-ACTTTGA-TTTTCTAAGGTTTTCATTTTACT
>Marker20709	aaxbo
Marker20709	a	CTCGGCTAGAGCCATCCGATATGTCGTACGXXXXXXXXXXCAAGGTTTACGGGAAAATAACAGTCTCCGA
Marker20709	b	CTCGGCTAGAGCCATCCGATATGTCGTATGXXXXXXXXXXCAAGGTTTACAGGAAAATAACAGTCTCCGA
>Marker20638	aaxbo
Marker20638	a	CGAGTCGAGTTGAGTTTCCAATTACTCGACXXXXXXXXXXACTGCCTCCCCCACCATAACTATCACTTGA
Marker20638	b	CAAGTCGAGTTGAGTTTCCAATTACTTGACXXXXXXXXXXACTGCCTCCCCCACCATAACTATCACTTGA
>Marker59368	ccxab
Marker59368	a	GTTCAGTATTTATTGTTGTTGTGGTGAATTXXXXXXXXXXTATTGGGTCAGTGTTCTACGAAGCATTCTG
Marker59368	b	GTTCAGTATTTATTGTTGTTGTGGTGAATTXXXXXXXXXXTGTTGGGTCAGTGTTCTACGAAGCATTCCG
Marker59368	c	ATTCAGTATTTATTGTTGTTGTGGTGAATTXXXXXXXXXXTATTGGGTCAGTGTTCTACGAAGCATTCTG
>Marker45705	ccxab
Marker45705	a	CTATACCAAAAAGTGTGAAGTGTGCCAAAAXXXXXXXXXXTTCGACAACATCTGCATTCAGTGTACTATC
Marker45705	b	CTATGCCAAAAAGTGTGAAGTGTGCCAAAAXXXXXXXXXXTTCGACAACATCTGCATTCAGTGTACTATC
Marker45705	c	CTATGCCAAAAAGTGTGAAGTGTGCCAAAGXXXXXXXXXXTTCGACAACATCTGCATTCAGTGTACTATC
>Marker14044	aoxbo
Marker14044	a	GGCTGAGCAAATTTCTCCCCCTTGTGCATAXXXXXXXXXXACATCTATAGTTGACACTTGGGATGGGACG
Marker14044	b	GGCTGAGCAAATTTCTCCCCCTTGTGCATAXXXXXXXXXXACATATATAGATGACACTTGGGATGGGACG
>Marker14900	nnxnp
Marker14900	n	GCCGTGGCAGCGGGTTGAGAGCCTCTGCTCXXXXXXXXXX-CACAATATTCATCCTTTAGATTTTTAGGAT
Marker14900	p	GCCGTGGCAGCGGGTTGAGAGCCTCTGCTCXXXXXXXXXXACACAATATTCATCCTTTAGA-TTTTAGGAT
>Marker24108	efxeg
Marker24108	e	AACTCTACTGTATGCATCTTTGCCATCTGAXXXXXXXXXXAGTATAAGTCAATACTTGCTCCAAGACTGG
Marker24108	f	AACTCTACTATATGCATCTTTTCCATCTGAXXXXXXXXXXAGTATAAGTCAATACTTGCTCCAAGACTGG
Marker24108	g	AACTCTACTGTATGCATCTTTGCCATATGAXXXXXXXXXXAGTATAAGTCAATACTTGCTCCAAGACTGG
>Marker26160	ccxab
Marker26160	a	GCTGGCCTCAAAATCTAAGCTAGCTGTCTCXXXXXXXXXXCCAGAACTAGAGCTTCCACTAGATTGACCC
Marker26160	b	GCTGGCCTCAAAATCTGAGCTAGCTGTCTCXXXXXXXXXXCCATAACTAGAGCTTCCACTGGATTGACCC
Marker26160	c	GCTGGCCTCAAAATCTGAGCTAGCTGTCTCXXXXXXXXXXCCAGAACTAGAGCTTCCACTGGATTGACCC
>Marker17191	efxeg
Marker17191	e	ACTGCGGATGACTCCTAGTTGGTCACAAACXXXXXXXXXXCACACCACCCAATAATCTCCGAATTTGCCC
Marker17191	f	ACTGTGGATGACTCCTAGTTGGTCACAAACXXXXXXXXXXCACACCACCCAATAATCTCCGAATTTGCCC
Marker17191	g	ACTGCGGATGACTACTAGTTGGTCACAAACXXXXXXXXXXCACACCACCCAATAATCTCCGAATTTGCCC
>Marker27029	aoxbo
Marker27029	a	CTCATCAGAACAATCAAAAGTGGACCAAGTXXXXXXXXXXAACCCTCCAATAAAGTCTAGTAAGTATGAC
Marker27029	b	CTCATCAGAACAATCAAAAGTGGACCAAGTXXXXXXXXXXAACCCTCTAATAAAGTCTAGTAAGTATGAC
>Marker26597	efxeg
Marker26597	e	AGCATAGATACAACCAAAAAAGTTCGGAAGXXXXXXXXXXTCTGTGTTGCAGATCTGGGGATTGGGTAAG
Marker26597	f	AGCATATATACAACCAAAAAAGTTTGGAAGXXXXXXXXXXTCTGTGTTGCAGATCTGGGGATTGGGTAAG
Marker26597	g	AGCATAGATACAACCAAAAAAGTTTGGAAGXXXXXXXXXXTCTGTGTTGCAGATCTGGGGATTGGGTAAG
>Marker8482	nnxnp
Marker8482	n	TGTTGAGGAGGGACACAGTGAGAGTACGGTXXXXXXXXXXAATGACGGTACGAGGGGCACAGATAGGTGG
Marker8482	p	TGTTGAGGAAGGACACAGTGAGAGTACGGTXXXXXXXXXXAACGACGGTACGAGGGGCACAGATAGGTGG
>Marker11770	nnxnp
Marker11770	n	ACCATAATGAACCACCATAAAATAAGTGTCXXXXXXXXXXAGTAAGGTGAAAATGGCGACCTTCAACTAG
Marker11770	p	ACCATAATGAACCACCACAAAATAATTGTCXXXXXXXXXXAGTAAGGTGAAAATGGCGACCTTCAACTAG
>Marker13148	efxeg
Marker13148	e	GATGACTGTTGTTGTCCATCTCGGTTCTGAXXXXXXXXXXTCTCAAACACTTCACGAAAACTGTACCAAG
Marker13148	f	GATGACTGTTGTTGTCCATCTCGGTTCTGAXXXXXXXXXXTCTCAAACACTTCACGAATACTGTACCAAG
Marker13148	g	GATGACTGTTGTTGTCCATCGCGGTTCTGAXXXXXXXXXXTCTCAAACACTTCACGAAAACTGTACCAAG
>Marker97370	ccxab
Marker97370	a	GGCTCAAGTAGTTCAACCATTGCAGTAAGTXXXXXXXXXXTTACAGAGATTATTTGGTGATTATTTATGA
Marker97370	b	GGCTCAAGTAGTTCAACCATTGTAGCAAGTXXXXXXXXXXTTACAGAGATTATTTGGTGATTATTTATGA
Marker97370	c	GGCTCAAGTAGTTCAACCATTGCAGCAAGTXXXXXXXXXXTTACAGAGATTATTTGGTGATTATTTATGA
>Marker114635	nnxnp
Marker114635	n	CTTTGTGGCCTCCTCAAGCATTAGGATGACXXXXXXXXXXTTTGATCATCAACTGGGATAGCTCTATCTT
Marker114635	p	CTTTGTGGCCTCCTCAAGCATTAGGATGACXXXXXXXXXXTTTGATCATCAACTAGGATAGCTCTATCTT
>Marker16825	nnxnp
Marker16825	n	CCCATCCAACGTCTTGCCCTCGACATAATCXXXXXXXXXXGATCAAACACCATACTTTTTCAAGAACAAA
Marker16825	p	CCCATCCAACGTCTTGCCCTCGACATAATCXXXXXXXXXXGATCAAACACCATAATTTTTCAAGAACAAA
>Marker34954	ccxab
Marker34954	a	ACCTGTGATCCAGCATATTCTACCATTTCCXXXXXXXXXXCTCAACCTGTTGTTTATGCTCAGCCAACTA
Marker34954	b	GCCTGTGATCCAGCATATTCTACCATTTCCXXXXXXXXXXCTCAACCTGTTATTTATGCTCAGCCAACTA
Marker34954	c	GCCTGTGATCCAGCATATTCTACCATTTCCXXXXXXXXXXCTCAACCTGTTGTTTATGCTCAGCCAACTA
>Marker25383	nnxnp
Marker25383	n	GTGAGGGTGTGATGTTTAGTGGTTATGAAAXXXXXXXXXXAACAGTAGGGACAAGAATGAAGGAACGAGT
Marker25383	p	GTGAGGGTGTGATGTTTAGTGGTTATGAAAXXXXXXXXXXAATAGTAGGGACAAGAATGAAGGAACGAGT
>Marker55532	nnxnp
Marker55532	n	GCGTCTAACTTCTTCTTCATATTGGCCACTXXXXXXXXXXTTTGAAATGGTAAAGGTCTCAGTTGTGCAT
Marker55532	p	GCGTCTAACTTCTTCTTCATATTGGCCATTXXXXXXXXXXTTTGAAATGGTAAAGGTCTCAGTTGTGCAT
>Marker15324	nnxnp
Marker15324	n	AGGAATGCAGCGCCAGCGAGACGGAGTCACXXXXXXXXXXTAGAATTAGGATTGGGGCGTGTTTGCTGGA
Marker15324	p	AGGAATGCAGCGCCAGCGAGACGGAGTCACXXXXXXXXXXTAGAATTAGGATTGGGGTGTGTTTGCTGGA
>Marker29294	aaxbo
Marker29294	a	TGGAGGAGCAGTCATTGTCTCCTCTTAGCTXXXXXXXXXXCTTGTCTTGGGTAGAATAGAGAGTGCAATT
Marker29294	b	TGGAGGAGCGGTCATTGTCTCCTCTTAGCTXXXXXXXXXXCTTGTCTTGGGTAGAATAGAGAGTGCAATT
>Marker62250	nnxnp
Marker62250	n	TCACTTGTCTCATTATGCACCGATCGAGACXXXXXXXXXXAGTTTGGAGGATATGCTTATGATCCAGCAT
Marker62250	p	TCACTTGTCTCATTATGCACCAATCGAGACXXXXXXXXXXAGTTTGGAGGATATGCTTATGATCCAGCAT
>Marker97180	ccxab
Marker97180	a	TGTGTATGTACCTTCCTTTCTGTCTTAGGGXXXXXXXXXXTTATGCTGCAAGGCCGGAGCAAGTCCCTTC
Marker97180	b	TGTGTATGTACCTTCCTTTCTGTCTTGGGGXXXXXXXXXXTTATGCTGCAAGGCCGGAGCAAGTCCCTTC
Marker97180	c	TGTGTATGTACCTTCCTTTCTGTCTTGGGGXXXXXXXXXXTTATGCTGCAAGGTCGGAGCAAGTCCCTTC
>Marker34728	nnxnp
Marker34728	n	TCCTCACGTTATTGAGACATTTGACGACATXXXXXXXXXXAAGTTCACTATCGTGCTATGACACTTCACG
Marker34728	p	TCCTCACGTTATTGAGACATTTGACGACATXXXXXXXXXXAAGTTCACTATAGTGCTATGACACTTCACG
>Marker26771	nnxnp
Marker26771	n	AATCCCATCACTATGGACACCGGTGGATCGXXXXXXXXXXCTGAAAATAGACTTCGCCCACAATCTACGT
Marker26771	p	AATCCCATCACTATGGACACCGGTGGATCGXXXXXXXXXXCTGAGAATAGCCTTCGCCCACAATCTCCGT
>Marker26393	efxeg
Marker26393	e	AGTTGGAGCTCGTGAGAGAGAGATGGTCTCXXXXXXXXXXGAGATGGAGAAGACAAGGTTTGGGTGCGAG
Marker26393	f	AGTTGGAGCTCGTGAGAGAGAGATGGTCTCXXXXXXXXXXGGGATGGCGAAGACAAGGTTTGGGTGCGAG
Marker26393	g	AGTTGGAGCTCGTGAGAGAGAGATGGTCTCXXXXXXXXXXGGGATGGCGAAGACAAAGTTTGGGTGCGAG
>Marker8727	nnxnp
Marker8727	n	GAGAGGGAAATCAAGGACTGATATTAGGGCXXXXXXXXXXGATGCTGACTTTCGAAGCTAGTTTGGTGGG
Marker8727	p	GAGAGGGAAATCAAGGACTGATATTAGGGCXXXXXXXXXXGATGCTGACTTTCGAAGCTAGTTTAGTGGG
>Marker95317	nnxnp
Marker95317	n	TGGTCCTCCCATTGCGCTACTTATGCAGAGXXXXXXXXXXTGGCAAAGTAATTTGTTTCATAGTCTTAGA
Marker95317	p	TGGTCCTCCCATTGCGCTACTTATGCAGAGXXXXXXXXXXTGGCAAAGTAATTTGTTTCATACTCTTAGA
>Marker20987	nnxnp
Marker20987	n	GGGTAACTTCCTGAGTATCCTATAAATTGTXXXXXXXXXXTGAAGCAACAGTTGATGAAGCAATGGTCAC
Marker20987	p	GGGTAACATCCTGAGTATCCTATAAATTGTXXXXXXXXXXTGAAGCAACAGTTGATGAAGCAATGGTCAC
>Marker39330	nnxnp
Marker39330	n	AATGTATATCCAAAGATCAGAGAAGGAATAXXXXXXXXXXAGAGAAGGGACTATGTGTCTATCTCGACGA
Marker39330	p	AATGTAAATCCAAAGATCAGAGAAGGAATAXXXXXXXXXXAGAGAAGGGACTATGTGTCTTTCTCGACGA
>Marker26029	aaxbo
Marker26029	a	TGCGTGCCTACAGCTTGCCCTCACTGTTCTXXXXXXXXXX------AATATCCCATATCAAACATCTAGTTCAAGC
Marker26029	b	TGCGTGCCTACAGCTTGCCCTCACTGTTCTXXXXXXXXXXCTCACCAATATCCCATATCAAACATCTAG-T-----
>Marker27904	nnxnp
Marker27904	n	GCTTTTACTGAGCTACAATGTGTGCCCCAAXXXXXXXXXXCTCCTACGGTCTAGCACACTAAGTCGATAG
Marker27904	p	GCTTTTACTGAGCTACAATGTGTGCCCCCAXXXXXXXXXXCTCCTACGGTCTAGCACACTAAGTCGATAG
>Marker11098	nnxnp
Marker11098	n	GGTAATGGCGCGGGGCGAAACGGTAGGTTCXXXXXXXXXXGCGAGAGCTAAAGAGGCGGGGTGGGTTGGG
Marker11098	p	GGTAATGGCGCGGGACAAAACGGTAGGTTCXXXXXXXXXXGCGAGAGCTAGAGAGGCGGGGTGGGTTGGG
>Marker43437	ccxab
Marker43437	a	AAGAGCAGTGAACTCCTCGACCACGGCGTGXXXXXXXXXXAAATAAAATGTATAAGACTTGTCGAGCGTG
Marker43437	b	AAGAGCAGTGACCTCCTCGACCACGGCGTGXXXXXXXXXXAAATAAAATGTATAATACTTGTCGAGCGTG
Marker43437	c	AAGAGCAGCGACCTCCTCGACCACAGCGTGXXXXXXXXXXAAATAAAATGCATAAGACTTGTCGAGCGTG
>Marker154316	nnxnp
Marker154316	n	ACAATTCCATATGTGTCCCAAACCCATACAXXXXXXXXXXCACATAAGCTTGTAACCTAATGTGGGGGCA
Marker154316	p	ACAATTCCATATGTGTCCCAAACCCATACAXXXXXXXXXXTACATAAGCTTGTAACCTAATGTGGGGGCA
>Marker24345	nnxnp
Marker24345	n	GAGGCCACATCATCCATAACCAATACCAAAXXXXXXXXXXAATAGACTAGGAGAGCTCAAGATTCTTGCT
Marker24345	p	GAGGCCACATCATCCATAACCAGTACCAAAXXXXXXXXXXAATAGACTAGGAGAGCTCAAGATTCTTGCT
>Marker18628	nnxnp
Marker18628	n	CGAGACACACAAAGAGAGAGGGTAGCAAGGXXXXXXXXXXTCAACAAAGCTCTTGGACTCATGCCTCCCA
Marker18628	p	CGAGACACACAAAGAGAGAGGGTAGCAAGGXXXXXXXXXXTCAACAAAGCTCTTGGACTCATGCCTCCAA
>Marker34333	nnxnp
Marker34333	n	TGATCGACCCTCAATGGATTGAGTAGATGTXXXXXXXXXXTCTGCAGTGTAAGGTCTTCCCAACCACTCT
Marker34333	p	TGATCGACCCTCAATGGATCGAGTAGATGTXXXXXXXXXXTCTGCAGTGTAAGGTCTTCCCAACCACTCT
>Marker38155	nnxnp
Marker38155	n	CTCTGAACTAGGAACTGGTGGGTCGTGCCCXXXXXXXXXXCCTAGCTAAGGGAACGAGTAACCTCTCTGC
Marker38155	p	CTCTGAACTAGGAACTGTTGGGTCGTGCCCXXXXXXXXXXCCTAGCTAAGGGAACGAGTAACCTCTCTGC
>Marker33382	efxeg
Marker33382	e	TGCTTGGAAAGTGTGATGTGCGCGCAAGGA-XXXXXXXXXXTTAGTTGATGTGTCACCAGGTCTCAGAGAG
Marker33382	f	TGCTTGGAAAGTGTAATGTGCGCGC-AAGAGXXXXXXXXXXTTAGTTGATGTGTCACCAGGTCTCAGAGAG
Marker33382	g	TGCTTGGAAAGTGTGATGTGCGCGCAAAGA-XXXXXXXXXXTTAGTTGATGTGTCACCAGGTCTCAGAGAG
>Marker40415	ccxab
Marker40415	a	GCTATCTACCAGGATCGTAGCACTTTCCCCXXXXXXXXXXTTCTACTGAGACCGAGGAGGATCGAGTGCA
Marker40415	b	GCTATCTACCAGGATCGTAGCACTTTTCCCXXXXXXXXXXTTCTACTGAGACCGAGGAGGATCGAGTGCA
Marker40415	c	GCTATCTACCAAGATCGTAGCACTTTTCCCXXXXXXXXXXTTCTACTGAGACCGAGGAGGATCGAGTGCA
>Marker12405	lmxll
Marker12405	l	ACAGTCATCGTCGAATCACTGTTACGAAAAXXXXXXXXXXCGCCGCCGAGAGAAGGGAACCACGTCGCCA
Marker12405	m	ACAGTTATCGTCAAATCACGGTTACGAAAAXXXXXXXXXXCGCCGCCGAGAGAAGGGAACCACGTCGCCA
>Marker34076	aoxbo
Marker34076	a	CCTACTCTGAATCCATACATCCAAGGGCTTXXXXXXXXXXTGGTACTACAAGCTGCTGAACTGGCTTCAA
Marker34076	b	CCTACTCTGAATCCATACATCCAAGGGCTTXXXXXXXXXXTGGTACTGCAAGCTGCTGAACTGGCTTCAA
>Marker48043	abxcc
Marker48043	a	CTATAGCCCTAGTGCTTATTGTTCTCGTCAXXXXXXXXXXGATGCATTGAGTAGACAGTATACAGTGGCT
Marker48043	b	CTATAGCCCTAGTTCTTATTGTTCTCGTCAXXXXXXXXXXGATGCAATGAGTAGACAGTATACAGTGGCT
Marker48043	c	CTATAGCCCTAGTGCTTATTGTTCTCGTCAXXXXXXXXXXGATGCAATGAGTAGACAGTATACAGTGGCT
>Marker48770	abxcd
Marker48770	a	CTGTACTTTGCACACCTTGGTTACCACTGCXXXXXXXXXXCTATTTTGATGGTTACGATTACAGTTACAA
Marker48770	b	GTGTACTTTGCACACCTTGGTTACCACTGCXXXXXXXXXXCTATTTTGATGGTTACGAATATAGTTACAA
Marker48770	c	GTGTACTTTGCACACCTTGGTTACCACTGCXXXXXXXXXXCTATTTTGATGGTTACGATTATAGTTACAA
Marker48770	d	GTGTACTTTGCACACCTTGGTTACCACTGTXXXXXXXXXXCTATTTTGATGGTTACGAATATAGTTACAA
>Marker12349	aoxbb
Marker12349	a	TGGTTGGAGTCGTGGTGGCTGGGTTGTTGAXXXXXXXXXXTATGAGTTCAGTGCCTTGTTAGTTGGGTTC
Marker12349	b	TGGTTGGAGTCGTGGTGGCTGGGTTGTTGAXXXXXXXXXXTGTGAGTTCAGTGCCTTGTTAGTTGGGTTC
>Marker29494	abxcc
Marker29494	a	ATGTCGAGCCAAACCCCCTGACCACCACCAXXXXXXXXXXGGTGACCGTCTGGTACAGCTGCTGTTAGGC
Marker29494	b	ATGTCGAGCCAAACCCCCTGACCACCATCAXXXXXXXXXXGGTGACCGTCTGGTACAGCTGCTGTTAGGC
Marker29494	c	ATGTCGAGCCAAACCCCCTGACCACCACCAXXXXXXXXXXGGTGACCATCTGGTACAGCTGCTGTTAGGC
>Marker37333	nnxnp
Marker37333	n	TACATCACTTCTCCCCTT-TTATATGATGCCXXXXXXXXXXAATCTCAGATGCAAATGATGCAGCAGGCTC
Marker37333	p	TACATCACTTCTCCCCTTATTATATGATG-CXXXXXXXXXXAATCTCAGATGCAAATGATGCAGCAGGCTC
>Marker25564	lmxll
Marker25564	l	CGTGTAGCGGTGTCTATGAACTGAGGATCCXXXXXXXXXXTCCATTTCCAAGAGGAGATTAGTCTACCTC
Marker25564	m	CGTGTAGCGGTGTTTATGAACTGAGGATCCXXXXXXXXXXTCCATTTCCAAGAGGAGATTAGTCTACCTC
>Marker17668	lmxll
Marker17668	l	GTGCTTCCCGTTTGATTTGGTTGTAATGAAXXXXXXXXXXTATCGAATGGCACCAGCATAATTGAAGGAG
Marker17668	m	GTGCTTCCCGTTTGATTTGGTTGTACTGAAXXXXXXXXXXTATCGAATGGCACCAGCATAATTGAAGGAG
>Marker27431	efxeg
Marker27431	e	GGCTCTCAGATAATATCAGGCTCTGTGCCTXXXXXXXXXX-ACTCCTACTCTTGAGCCCTGACTGCTCCCA
Marker27431	f	GGCTCTCAGATAATATCAGGCTCTGTGCCTXXXXXXXXXX-ACTCCTACTCTTGAGCCCTAACTGCTCCCA
Marker27431	g	GGCTCTCAGATAATATCAGGCTCTGTGCCTXXXXXXXXXXTACTCCTACTCTTGAG-CCTGACTGCTCCCA
>Marker35170	nnxnp
Marker35170	n	CTTCTCTCAACTTTGCCCCTCCCTCTGGATXXXXXXXXXXAGTAGTTTCCTATTATAGTGAACTGCATCA
Marker35170	p	CTTCTCTCAACTTTGCCTCTCCCTCTGGATXXXXXXXXXXAGTAGTTTCCTATTATAGTGAACTGCATCA
>Marker57484	efxeg
Marker57484	e	GCCCTGCAACATCAGAAACACAAAGACGATXXXXXXXXXXAGAAGTTCTAACCATTGTCAATGATGGTCG
Marker57484	f	GCCCTGCAACATCAGAAACACAAAGACAATXXXXXXXXXXAGAAGTTCTAACCATTGTCAATGATGGTCG
Marker57484	g	GCCTTGCAACATCAGAAACACAAAGACGATXXXXXXXXXXAGAAGTTCTAACCATTGTCAATGATGGTCG
>Marker19292	efxeg
Marker19292	e	TACATTAGTCGACGAGTTGTTGCCCTAGAAXXXXXXXXXXTCTGCCTCATTGTATTTGTTGCCTTTGGGC
Marker19292	f	TACATTAGTCGATGAGTTGTTGCCCTAGAAXXXXXXXXXXTCTGCCTCGTTGTATTTGTTGCCTTTGGGC
Marker19292	g	TACATTAGTCGACGAGTTGTTGCCCTAGAAXXXXXXXXXXTCTACCTCGTTGTATTTGTTGCCTTTGGGC
>Marker68137	aoxbo
Marker68137	a	CAGCAGAGAGGACGTCAGAGGAAGAGATAGXXXXXXXXXXGTATCAACGGTATTGGAGGGATGAGCAGTA
Marker68137	b	CAGCAGAGAGGACGTCAGAGGAAGAGACAGXXXXXXXXXXGTATCAACGGTATTGGAGGGATGAGCAGTA
>Marker48203	nnxnp
Marker48203	n	ACCAGTGTTTGAGCTGAACGCGCCTTATAAXXXXXXXXXXGTAAAATCAACTTTCTGAACCTCCCTCAAC
Marker48203	p	ACCAGTGTTTGAGCTGAACACGCCTTATAAXXXXXXXXXXGTAAAATCAACTTTCTGAACCTCCCTCAAC
>Marker42136	lmxll
Marker42136	l	GGAGCAGTACCTCCTCCAACAGTTCCTGTTXXXXXXXXXXAGACACTATGGACATGCCAGATTGGATACA
Marker42136	m	GGAGCAGTACCTCCTCCAACAGTTCCTGTTXXXXXXXXXXAGACACTATGGACATTCCAGATTGGATACA
>Marker91616	efxeg
Marker91616	e	CGTCTTCGACAAACAGGTTCTAAAGGCTCAXXXXXXXXXXTTGATAGATGTGCTCGATGGTAAGCTTTTC
Marker91616	f	CGTCTTCGACAAAGAGGTTCTAAAGGCTCAXXXXXXXXXXTTGATAGATGTGCTCAATGGCAAGCTTTTC
Marker91616	g	CATCTTCGACAAATAGGTTCTAAAGGCTCAXXXXXXXXXXTTGATAGATGTGCTCGATGGTAAGCTTTTC
>Marker232655	nnxnp
Marker232655	n	CGATATCCAGATGAAAGAGGTAAAGATGTTXXXXXXXXXXGATTGTATTCAAAATAATGATAAATAGTCT
Marker232655	p	CGATATCCAGATGAAAGAGGTAAAGAGGTTXXXXXXXXXXGATTGTATTCAAAACAATGATAAATAGTCT
>Marker197886	nnxnp
Marker197886	n	GAACTGTTTTGAATTATTGTAAACCAGCCCXXXXXXXXXXTCTTCCATCGGTGTCGATTTGCAGGTGAGG
Marker197886	p	GAACTGTTTTGAATTATTGTAAACCAGCCCXXXXXXXXXXTCTTCCATCGGCGTCGATTTGCAGGTGAGG
>Marker50129	ccxab
Marker50129	a	GTGTACCTTACAACCTTGGTAACCCACTACXXXXXXXXXXTCATTGTAATGATTTTGATTACAGTTTTGG
Marker50129	b	GTGTACCTTACAAGCTTGGTTACCCACTACXXXXXXXXXXTCATTGTAATGATTTTGATTACGGTTTTGG
Marker50129	c	GTGTACCTTACAACCTTGGTTACCCACTACXXXXXXXXXXTCATTGTAATGATTTTGATTACGGTTTTGG
>Marker104893	nnxnp
Marker104893	n	GCAGATTCAGGTTACTTACCAGATCTACTCXXXXXXXXXXTCAGGGGGAGTTCTACATAAGGGGGAGAAA
Marker104893	p	GCAGATTCAGGTTACTTACCAGATCTACTCXXXXXXXXXXTCAGGGGGATTTCTACATAAGGGGGAGAAA
>Marker33086	nnxnp
Marker33086	n	TACCACCATTATCGTTATGTTGCTGCTTATXXXXXXXXXXGGTTTCTGAGCTATGTTGCTGAACTCCCGG
Marker33086	p	TACCACCATTATCGTTATGTTGCTGCTTATXXXXXXXXXXGGTTTCTAAGCTATGTTGCTGAACTCCCGG
>Marker92891	ccxab
Marker92891	a	ATGCAAGAGGAACTTACCAAGATAGTTCATXXXXXXXXXXTGGGAAGCTTTGAGGAGTGCTATGAATTGG
Marker92891	b	ATGCAAGAGGAACTTACCAAGATAGTTCATXXXXXXXXXXTGGGAAGCTTTGAGGAGTGTTATGAACTGG
Marker92891	c	ATGCAAGAGGAACTTACCAAGATAGTTCATXXXXXXXXXXTGGGAAGCTTTGAGGAGTGTTATGAATTGG
>Marker13534	nnxnp
Marker13534	n	CCTTAGCCCCTATCTAAGGTGATCCTTGGAXXXXXXXXXXAGTGAAAGCCTAATCTTTTTGACCTCATTT
Marker13534	p	CCTTAGCCCCTATCTAAGGTGATCCTTGGAXXXXXXXXXXAGTGAAAGCCTAATATTTTTGACCTCATTT
>Marker180580	nnxnp
Marker180580	n	CGAGTTTACTTCAATCGCTCGAGAGAAAATXXXXXXXXXXCGTGGCTGGTGATGCCAAAGTTGCTGGTTC
Marker180580	p	TGAGTTTACTTCAATCGCTCGAGAGAAAATXXXXXXXXXXCGTGGCTGGTGATGCCAAAGTTGCTGGTTC
>Marker10559	nnxnp
Marker10559	n	TTCCTTCGCACGGTTTGTGCCGGGGTTTATXXXXXXXXXXACGTAGTCAACGCGAGCTGATGACTCGCGC
Marker10559	p	TTCCTTCGCACGGTTTGTACCGGGGTTTATXXXXXXXXXXACGTAGTCAACGCGAGCTGATGACTCGCGC
>Marker185836	nnxnp
Marker185836	n	AGTTGAATTCCAAATGTTCGAGTCCCCAAAXXXXXXXXXXTAACCAGATGTAGTAGCCAAACAACACTGC
Marker185836	p	AGTTGAATTCCAAATGTTCAAGCCCCCAAAXXXXXXXXXXTAACCAGATGTAGTAGCCAAACAACACTGC
>Marker46539	nnxnp
Marker46539	n	TCTAATAATCCACCTCGATTGGCTCCATAGXXXXXXXXXXTCTAGAGATCACCTTAGAAGGGGACTACGG
Marker46539	p	TCTAATAATCCACCTCGATTGGCTCCATAGXXXXXXXXXXTCTAGAGATCACCTTAGAAGGGGTCTACGG
>Marker161101	nnxnp
Marker161101	n	TAACATCGCATAGAAGCCAGATGAGACTGTXXXXXXXXXXGTCCTAACTGAAACCATAACTGTAACCATT
Marker161101	p	TAACATCGCACAGAAGCCAGATGAGACTGTXXXXXXXXXXGTCCTAACTGAAACCATAACTGTAACCATT
>Marker48385	nnxnp
Marker48385	n	CTCTTTGGTCATCTCGATGCACATAACCAAXXXXXXXXXXTCAGTTCCCTTTATGTGTATACCGTGCCCA
Marker48385	p	CTCTTTGGTCATCTCGATGCACATAACCAAXXXXXXXXXXTCAGTTCCCTTTATGTGTATACCGCGCCCA
>Marker225756	nnxnp
Marker225756	n	ACAAACCTCGTTTCAAGATTTTTTATTCGAXXXXXXXXXXTGTGTGTGAGTTTTTATGTTTGCGTGAGAG
Marker225756	p	ACAAACCTCGTTTCAAGATTTTTTATTCGAXXXXXXXXXXTGTGTGTGAGTTTGTATGTGTGCGTGAGAG
>Marker70785	nnxnp
Marker70785	n	CACAACCGCCATTGTGATTTGTGTCACTGGXXXXXXXXXXTGCGAGGTAGAATTTTTAGAAGTTCTTAGT
Marker70785	p	CACAACCGCCATTGTGATTTGTGTCACTGGXXXXXXXXXXTGCGAGGTAGAATTGTTAGAAGTTCTTAGT
>Marker37912	nnxnp
Marker37912	n	TCAATCCTCTTCAGAACCTCAAATAGACCAXXXXXXXXXXACCAAATACAAATGCTCTTCCCAAGCACCC
Marker37912	p	TCAATCCTCTTCAGAACATCAAATAGACCAXXXXXXXXXXACCAAATACAAATGCTCTTCCCAAGCACCC
>Marker77861	aaxbo
Marker77861	a	ATGAAAGAGGGACCTACCAAGATATTCCATXXXXXXXXXXATGTACTGGAAAATGATGAGGGTTGTTTGG
Marker77861	b	ATGAAAGAGGGACTTACCAAGATATTCCATXXXXXXXXXXATGTACTGGAAAATGATGAGGGTTGTTTGG
>Marker14259	ccxab
Marker14259	a	GTGTACCTTAGGCCAACTAACCATATGTTGXXXXXXXXXXGTCTCTATCTCTACGAACACTTTGCCACCT
Marker14259	b	GTGTACCTTGGGCCAACTTACCATATGTTGXXXXXXXXXXGTCTCTATCTCTACGAACACTTTGCCACCT
Marker14259	c	GTGTAGCTTGGGCCAGCTAACCATATGTTGXXXXXXXXXXGTCTCTGTCTCTACGAACACTTTGCCACCT
>Marker50342	nnxnp
Marker50342	n	TGTGGACACAGAGTCACAATCCGCGTAGTGXXXXXXXXXXCCGAGGTTTCACTGAATCTTCCATTCAGTG
Marker50342	p	TGTGGACACAAAGTCACAATCCGCGTAGTGXXXXXXXXXXCCGAGGTTTCACTGAATCTTCCATTCAGTG
>Marker24933	aoxbo
Marker24933	a	GCGGTAGTTCAGAAATATTGCCCAAAAACCXXXXXXXXXXAACAACAGCAGAATCATCACCAGTAGAACG
Marker24933	b	GCGGTAGTTCAGAAATATTGCCCAGAAACCXXXXXXXXXXAACAACAGCAGAATCATCACCAGTAGAACG
>Marker177779	nnxnp
Marker177779	n	ATGCATTTGTAGACTTAGTTGCCATTATATXXXXXXXXXXACAAATTTCTCCCGTAACGTCAATCCAACG
Marker177779	p	ATGCATTTGTAGACTTAGTTGCCATTATATXXXXXXXXXXACAAATTTCTCCCGTAACGTCAATCCGACG
>Marker42798	nnxnp
Marker42798	n	GGTTAGTTGTTGCTTCCTGTGTCATTAGTGXXXXXXXXXXACCCTACTTCATTATCTTGTTTCAGTAACA
Marker42798	p	GGTTAGTTGTTGCTTCCTGTGTCATTAGTGXXXXXXXXXXACCCTATTTCATTATCTTGTTTCAGTAACA
>Marker974	lmxll
Marker974	l	GCCCACAAACCTCTTGACGATGTCCCCTGTXXXXXXXXXXGAAAATCGCTGCTACCCCAGTCCAGTGTGT
Marker974	m	GCCCACAAACCTCTTGACGATGTCCCCTGTXXXXXXXXXXGAAAATCGCTGCTACCCCAGTCCAGTATGT
>Marker17542	aoxbb
Marker17542	a	CACCAAGGACTTACCTGCTCACGCAGATCGXXXXXXXXXXATTGTTGAAACTTCGATGATCGTTGACCGT
Marker17542	b	CACCAAGGCCTTACCTGCTCACGCAGATCGXXXXXXXXXXATTGTTGAAACTTCGATGATCGTCGACCGT
>Marker14469	aoxbb
Marker14469	a	GAGCATAGCACCAGGACGTGGCCGAGGCAGXXXXXXXXXXAGAGATGGATACAGAAGATAGAGCAGGTTA
Marker14469	b	GAGCATAGCACCAGGACGTGGCCGAGGCAGXXXXXXXXXXAGAGATGGATACAGGAGATAGAGCAGGTTA
>Marker9936	abxcc
Marker9936	a	CTTGGCAACATCAGTTGGGATACCCTAGATXXXXXXXXXXGGTGATATCAATCTATCGTGCTGTGAGTGC
Marker9936	b	CTTGGCAACATCATTTGGGATACCCTAGGTXXXXXXXXXXGGTGATATCAATCTATCGTGATGTGAGTGC
Marker9936	c	CTTGGCAACATCATTTGGGATACCCTAGATXXXXXXXXXXGGTGATATCAATCTATCGTGATGTGAGTGC
>Marker37253	nnxnp
Marker37253	n	TCCTACCTTGTGTTATAAGGATGGATTCAAXXXXXXXXXXGAGGTGTCTACAGATGTATCTTAGCCACTC
Marker37253	p	TCCTACCTTGTGTTATAAGGATGGATTCAAXXXXXXXXXXGAGGTGTCTGCAGATGTCTCTTAGCCACTC
>Marker58331	abxcc
Marker58331	a	ATATGGACCCAAAAGTGAGCTCTCTCCAACXXXXXXXXXXTATATAGTTGAGCTAAAATAACGGTGGTCC
Marker58331	b	ATTTGGACCCAAAAGTGAGCTCTCTCCAACXXXXXXXXXXTATATAGTTGAGCTAAACTAACGGTGGTCC
Marker58331	c	ATCTGAACCCAAAAGTTAGCTCTCTCCAACXXXXXXXXXXTATATAGTTGAGCTAAACTAACGGTGGTCC
>Marker12829	aoxbb
Marker12829	a	-TGAGCTAACGATACTCATTGCACACGTCTGXXXXXXXXXXTCACGTGCATCAATGACTTCTCCCCAGATG
Marker12829	b	ATGAGCTAACGATACGCATTGCATACGTCT-XXXXXXXXXXTCACGTGCATCAATGACTTCTTTTCAGACG
>Marker34579	aoxbo
Marker34579	a	ATAGAGATTACGGGGAAGGCTGTCCTCGGCXXXXXXXXXXCCCTTCTCCGACCTTCCATTATGTGTGTGA
Marker34579	b	ATAGAGATTACGGGGAAGGCTGTCCTCGGCXXXXXXXXXXCCCTTCTCCGACCTTCCATTATATGTGTGA
>Marker30429	nnxnp
Marker30429	n	GTGTACTTTGCATACCCGGATTGCCAACAAXXXXXXXXXXCAATTCTTCTGGTTGCCACCATTGTAATGG
Marker30429	p	GTGTACTTTGCATACCCGGATTGCCAACAAXXXXXXXXXXTAATTCTTCTGGTTGCCACCATTGTAATGG
>Marker60896	ccxab
Marker60896	a	GGTTGCTGTATCGAAATCTACTGCAATAGCXXXXXXXXXXCTGAGAACTAGAACTAGAGCTTCTGCTGGA
Marker60896	b	GGTTGCTGTATCGAAATCTGCTGCAATAGCXXXXXXXXXXCTGAGAACTAGAACTAGAGCTTCTGCTGGA
Marker60896	c	GGTTGCTGTATCGAAATCTGCTGCAATAGCXXXXXXXXXXCTGAGAACTAGAACTAGAGCTTCTACTGGA
>Marker25201	nnxnp
Marker25201	n	GTGATTGCTACTTCGTTTAGTGATAGTCGCXXXXXXXXXXACAAAGTGTCTGTAACCTGTTATGAACCTG
Marker25201	p	GTGATTGCTACTTCGTTTAGTGATAGTCACXXXXXXXXXXACAAAGTGTCTGTAACCTGTTATGAACCTG
>Marker230387	lmxll
Marker230387	l	CCCAAATTGATGGCAATACCAGCAAGAGGAXXXXXXXXXXCGAAGAGAAGAAAAGAGGCATCAACTGGTC
Marker230387	m	CCCAAATTGATGGCAATACCAGCAAGAGGAXXXXXXXXXXCGAAGAGAAGAAAAGAGGCATCGACTGGTC
>Marker56518	aoxbo
Marker56518	a	CCAGAACTTACCAAGGCTGATAAGAAGGGGXXXXXXXXXXATATGACGGTTGAGCAGTACTATCGGGAGT
Marker56518	b	CCAGAACTTACCAAGGCTGATAAGAAGGGGXXXXXXXXXXATATGACGGTTGAGCAGTACTATCAGGAGT
>Marker25237	nnxnp
Marker25237	n	CCACATTCAGTTTCGCCTTGAGCTACACCTXXXXXXXXXXCAAAATTGTCTACACTATCACAACTCACAC
Marker25237	p	CCACATTCAGTTTCGCCTTGAGCTACACCTXXXXXXXXXXCAAAATTGTCTACACTATCACAACACACAC
>Marker26484	nnxnp
Marker26484	n	AACCACTTCAACGCCTCATCTTGAAGAGTGXXXXXXXXXXGCCTGCCTTTATTGGTACTTCTGTAATGGG
Marker26484	p	AACCACTTCAACGCCTCATCTTGAAGAGTGXXXXXXXXXXGCCTTCCTTTATTGGTACTTCTGTAATGGG
>Marker42436	nnxnp
Marker42436	n	TCTCCAATCGAGGATGGTTTTACAGCGATTXXXXXXXXXXGGATGGCACCGGATGTAGATTAGGCAACAT
Marker42436	p	TCTCCAATCGAGGATGGTTTTGCAGCGGTTXXXXXXXXXXGGATGGCACCAGATGTAGATTAGGCAACAT
>Marker49550	nnxnp
Marker49550	n	TGCTACCTGGATGTACAGTATACTTGGCCTXXXXXXXXXXTTGTTGGCCTTCTCGAGACGATACTGAAGA
Marker49550	p	TGCTACCTGGATGTATAGTATACTTGGCCTXXXXXXXXXXTTGTTGGCCTTCTCGAGACGATACTGAAGA
>Marker74221	ccxab
Marker74221	a	ATCTGTCAGTACACCTTTTCTTGTCATCCTXXXXXXXXXXTTGACAGTAATTGAATATTGACATCGTTCC
Marker74221	b	ATCTGTCAGTACACCTTTTCTTGTCATCCTXXXXXXXXXXTTTACAGTAATCGAATATTGACATCGTTCC
Marker74221	c	ATCTGTCAGTACACCTTTTCTTGTTATCCTXXXXXXXXXXTTGACAGTAATCAAATATTGACATCGTTCC
>Marker31779	ccxab
Marker31779	a	GACACTCAGGAGGGAGATGCTCTGCAACAAXXXXXXXXXXAACACACGAATAAGGTTTGGCGCCAGCTAG
Marker31779	b	GACACTCAGGAGGGAGATGCTCTGCAACAAXXXXXXXXXXAACACACGAATAAGGTTTGGCGTCAGCTAG
Marker31779	c	GACACTCAGGAGGGGGATGCTCTACAACAAXXXXXXXXXXAACACACGAATAAGGTTTGGCGCCAGCTAG
>Marker18693	ccxab
Marker18693	a	CTGGCCTCGGTTATATGCCACCAATGCGCGXXXXXXXXXXTTGGTGGACTTTAGTTCCTCCTCGACTGCC
Marker18693	b	CTGGCCTCGGTTATATGCCACTAATGCGCGXXXXXXXXXXTTGGTGGACTTTAGTTTCTCCTCGACTGCC
Marker18693	c	CTGGCCTCGGTTATATGCCACCAATGCGCAXXXXXXXXXXTTGGTGGACTCTAGTTCCTCCTCGACTGCC
>Marker28145	nnxnp
Marker28145	n	GGAGGCTTCGTTCTCCCAAACTAACCGATGXXXXXXXXXXTAGGTGGGGTTTGTACGGGTGAAGGGTAGA
Marker28145	p	GGAGGCTTCGTTCTCCCAAACTAACCGATGXXXXXXXXXXTAGGTGGGGTTTGTACGGGTGAAGGGTATA
>Marker46162	nnxnp
Marker46162	n	CCCAAAAGAGTACTATAACCTACCTCTAGCXXXXXXXXXXATCTTTCTAATGTAGAGTTGAGATATACTA
Marker46162	p	CCTAAAAGAGTACTATAACTTACCCCTAGCXXXXXXXXXXATCTTTCTAATGTAGAGTTGAGATATACTA
>Marker17813	ccxab
Marker17813	a	GGTGATCCTTAGAAGTGAGTACAAGTCCTTXXXXXXXXXXATCACTAGATTTGCGATCTTGAGCTAGCCT
Marker17813	b	GGTGATCCTTAGAAGTGATTACAAGTCCTTXXXXXXXXXXATCACTATATTTGCGATCTTGAGCTAGCCT
Marker17813	c	GGTGATCCTTAGAAGTGAGTACAAGTCTTTXXXXXXXXXXATCACTAGATTTGTGATCTTGAGCTAGCCT
>Marker45267	ccxab
Marker45267	a	TGAGGCTTTGCTAGTCAGCTGGGAGGTGGTXXXXXXXXXXTTATCACCATGGCTTCAATCAAGAATGGGA
Marker45267	b	TGAGGCTTTTCTAGTCAGCTGGGAGGTGGTXXXXXXXXXXTTATCACCATGGCTTCAATCAAGAATGGGA
Marker45267	c	TGAGGCTTTTCTAGTCAGGTGGGAGGTGGTXXXXXXXXXXTTATCACCATGGCTTCAATCAAGAATGGGA
>Marker23550	nnxnp
Marker23550	n	GGCCTCAGTCTGAGCTATCAGGGTAAAGCAXXXXXXXXXXATCTCTACTCGATGAAAGACATTCACCAGG
Marker23550	p	GGCCTCGGTCTGAGCTATCAGGGTAAAGTAXXXXXXXXXXATCTCGACTCGATGAAAGACATTCCCCAGG
>Marker22307	aoxbb
Marker22307	a	ACAAAAATCCTAACAGTATAAGAAGGAATGXXXXXXXXXXAAGAATCCCACCTTATGCTGTAAAGCCGGC
Marker22307	b	ACAAAAATCCTAGCAGTATAAGAAGGAATGXXXXXXXXXXAAGAATCCCACCTTCTGCTGCAAAGCCGGC
>Marker10179	abxcc
Marker10179	a	ACTCACCCCCACTCTTGTGCCTCACCAGGAXXXXXXXXXXACCTTTCGCCATACCTACTCACACTCTTGC
Marker10179	b	ACTCACCCCCACTCTTGTTCCTCACCGCGAXXXXXXXXXXACCTTTCGCCATACCTACTCATACTCTCGC
Marker10179	c	ACTCACCCCCACTCTTGTGCCTCACCGTAAXXXXXXXXXXACTTTTCGCCATACCTACTCACACTCTCGC
>Marker60395	aoxbb
Marker60395	a	CCGATAGACGCAATCAAGCTTTGACTTTGTXXXXXXXXXXAGACCTTCATAATATGCTCAGATAGCTTCA
Marker60395	b	CCGATAGACGTAATCAAGCTTTGACTTTGTXXXXXXXXXXAGACCTTCATAATATGCTCAGATAGCTTCA
>Marker43387	aoxbb
Marker43387	a	CCCTCCACAGGCTACCCCCAAAATGAACTAXXXXXXXXXXAAAGGGATCGAACTAGTCCCTACTGCAGTC
Marker43387	b	CCCTCCACAGGCTACCCCCAAAATGAACTAXXXXXXXXXXAAAGGGATAGAACTAGTCCCTACTGCAGTC
>Marker25037	aoxbb
Marker25037	a	GCCTCACACACTAGTCTCAAAAAATAAAGAXXXXXXXXXXGAAGACTCCCCCACCATAGCTTTCATACAT
Marker25037	b	GCCTCACACACTAGTCTCCAAAAATAAAGAXXXXXXXXXXGAAGACTCCCCCACCATAGCTTTCATACAT
>Marker31743	lmxll
Marker31743	l	CTCTTCGTTTGGGCTCGAAACTGATAGGGTXXXXXXXXXXCACTAATATGGGAATCACTCTCGGGAGCTT
Marker31743	m	CTCTTCGTTTGGGCTCGAAACTGATAGGGTXXXXXXXXXXCACTAATATGGGAATCACTCTTGGGAGCTT
>Marker38418	abxcc
Marker38418	a	TTGTGCATAAGCTCTATGTGAATTTAGAACXXXXXXXXXXCGCTCTATGTCTAAGGTTGAAGA-TGTGTAT
Marker38418	b	TTGTGCATAAGTTCTATGTGAATTTAGAACXXXXXXXXXXCGCTCTATGTCTAAGGTTGAAGA-TGTGTAT
Marker38418	c	TTGTGCATAAGCTCTATGTGAACTTAGAATXXXXXXXXXX-GCTCTATGTTTGAGGTTGAAGATTGTATTT
>Marker2401	lmxll
Marker2401	l	CTAACACCACCACCACCACTACCATCTTGAXXXXXXXXXXCCACCATCTTCACTGCAATCACCGTCGCCT
Marker2401	m	CTAACACCACCACTGCCCCTACCATCTTGGXXXXXXXXXXCCACCATCTTCACTGCCATCACCATCGCCT
>Marker14211	aoxbb
Marker14211	a	TAC-AGTTTGGCTTAGACCACCTTGAACCATXXXXXXXXXXTGACTGTCAGCAAGGTGACAATGGCGACCT
Marker14211	b	TACAAGTTTGGCTTAGACCACCTTGAACCA-XXXXXXXXXXTGACTGTCAGCAAGGTGACAATGGCGACCT
>Marker174973	lmxll
Marker174973	l	TATATCCAGGTAGTCAGAAGAACCCGATCCXXXXXXXXXXTAGTGTCGGCAACTCAAGCTAAGAGACTGA
Marker174973	m	TATATCCAGGTAGTCAGAAGAACCTGATCCXXXXXXXXXXTAGTGTCGGCAACTCAAGCTAAGTGACTGA
>Marker40140	lmxll
Marker40140	l	CTGAATGTTACAGCTAGGTAGCTGACTGTAXXXXXXXXXXCAAAATAATTGTTAGTTGCGAATAATGACT
Marker40140	m	CTGAATGTTACAGCTAAGTAGCTGGCTGTAXXXXXXXXXXCAAAATAATTGTTAGTTGTAAATAATGACT
>Marker120424	lmxll
Marker120424	l	TTGCAGTGATTCTTCGACGACAATTCGAGAXXXXXXXXXXATGACAATGACAAAATTCTCTATGGCGATT
Marker120424	m	TTGCAGTGATCCTTCGACGACAATTCGAGAXXXXXXXXXXATGACAATGACAAAATTCTCTATGGCGATT
>Marker9872	aoxbb
Marker9872	a	TTGAGAAGCAGGTGAAACGTGCGTGGGTTTXXXXXXXXXXACGATGGTGACGAGCTCTATCTCCCTCGTC
Marker9872	b	TTGAGAAGCAGGTGAAACGTACGTGGGTTTXXXXXXXXXXACGGTGGTGATGAGCTCTATCTCCCTCGTC
>Marker201837	aoxbb
Marker201837	a	CCATTCACCAAGTGGAAGCTCATCCGTCAGXXXXXXXXXXCCAATGACGAATGTAGCAGAATAGAGAGAT
Marker201837	b	CCATTCACCAAGTTGAAGCTCATCCGTCAGXXXXXXXXXXCCAATGACGAATGTAGCAGAATAGAGAGAT
>Marker17048	abxcc
Marker17048	a	TCGTGAATTGGGACCTATGGGAATCGTATAXXXXXXXXXXGGATGGTACTAGATGGACACCTAATAGTCC
Marker17048	b	TCGTGAATTGGGACCTATGGGAATCGTATAXXXXXXXXXXGGATGGTACTAGATGGACACCTGATAGTCC
Marker17048	c	CCGTGAATTAGCACCTATGGGAATCGTATAXXXXXXXXXXGGATGGTACTAGATGGACACCTAATAGTCC
>Marker136393	lmxll
Marker136393	l	CTATTGCCCTCACAGTTCAGTGTATTTATAXXXXXXXXXXAGATCACAAAGATCAACAAAGTTGACCACT
Marker136393	m	CTATTGCTCTCACAGTTCAGTGTATTTACAXXXXXXXXXXAGATCACAAAGATCAACAAAGTTGACCACT
>Marker22324	aoxbb
Marker22324	a	CATAAATAGCCTAGCATAGTACTGATTCATXXXXXXXXXXCCACCGTCAGGCCAAGAGTAGTTGACGGGT
Marker22324	b	CATAAATAGCCTAGCATAGTTCTGATTCATXXXXXXXXXXCCACCGTCAGGCCAAGAGTAGTTGACGGGT
>Marker42072	aoxbb
Marker42072	a	ACAAATATTACAGATGTAGGTACTGCTCAAXXXXXXXXXXCTTCTCCGATCATCTATTGTATATGGGATC
Marker42072	b	ACAAAGATTACAGATGTAGATACTGCTCAAXXXXXXXXXXCTTCTCTGATCATCTATTGTATCTGGGATC
>Marker79258	lmxll
Marker79258	l	CTGCTGGAATATTGGTTTGGATGTTGGATCXXXXXXXXXX-CAGTTCCTTGCTTCCTTGGCTTGAGCAATA
Marker79258	m	CTGCTGGAATATTGGTTTGGATGTTGGATCXXXXXXXXXXCCAGTTCCTTGCTT-CTTGGCTTGAGCAATA
>Marker38352	lmxll
Marker38352	l	AGCACTCGACACAACCTATCGACTCCAAAAXXXXXXXXXXAATACTATTAGTACAAACATCATTTTTGGC
Marker38352	m	AGCACTCGACACAACCTATCGACTCCAAAAXXXXXXXXXXAATAATATTAGTACAAACATCATTTTTGGC
>Marker93492	lmxll
Marker93492	l	GAACACTCAAGATGAATATCAAGTTTTAGAXXXXXXXXXXGCATTGAGTGATCCGCTCACAACAACAGAG
Marker93492	m	GAACACTCAAGATGAATATCAAGTTTCAGAXXXXXXXXXXGCATTGAGTGATCCGCTCACAACAACAGAG
>Marker46273	lmxll
Marker46273	l	AATCCCTGCCCAGCTCCATCTCCCTTACACXXXXXXXXXXCTTGGGTGGTGTCTGCAAGTTGAGGCTTTG
Marker46273	m	AATCCCTGCCCAGCTCCATCTCCCTTACACXXXXXXXXXXCTTGGGTGGTGTCTACAAGTTGAGGCTTTG
>Marker12485	abxcc
Marker12485	a	CCACTTAGGAGTCTTCTTTCGGCAGGGTGAXXXXXXXXXXGCTTATAGTGCTTCAGGTGCCAATACCACA
Marker12485	b	CCACTTAGGTGTCCTCTTTCGGCAGGGTGAXXXXXXXXXXGCTTATAGTGCTTTAGGTGCCAATACCACA
Marker12485	c	CCACTTAGGAGTCCTCTTTCGGCAGGGTGAXXXXXXXXXXGCTTATAGTGCTTTAGGTACCAATACCACA
>Marker14209	abxcc
Marker14209	a	AGTTCTATGGCTAGGGTTCGAAGGGACGAAXXXXXXXXXXTGTGGGTTGCTTGTTGCTGTTGTTGGGTTC
Marker14209	b	AGTTCTGTGGCTAGGGTTCGAAGGGTCGAAXXXXXXXXXXTGTGGGTTGCTTGTTGCTGTTTTTGGGTTC
Marker14209	c	AGTTCTGTGGCTAGGGTTCGAAGGGTCGAAXXXXXXXXXXTGTGGGTTGCTTGTTGCTGTTGTTGGGTTC
>Marker21302	abxcc
Marker21302	a	GGTGATTCCCAGAAGTGAGTACAAGTCCTCXXXXXXXXXXAAAAGGAGTGGTTTCATTAGATATATGGAG
Marker21302	b	GGTGATTCCCAGAAGTGAGTACAAGTCCTCXXXXXXXXXXAAAAGGAGTGGTTTCATTAGATATATGGAT
Marker21302	c	GGTGATTCCTAGAAGTGAGTACAAGTCCTCXXXXXXXXXXAAAAGGAGTGGTTTCATTAGATATATGGAG
>Marker175016	lmxll
Marker175016	l	TTCCAATCTCGATGGCCTATTTTGTTAGCCXXXXXXXXXXTTGTACCTCCATGCCAAGTCTTTCCTCTTT
Marker175016	m	TTCCAATCTCGATGGCCTATTTTGTTAGCCXXXXXXXXXXTTGTACCGCTATGCCAAGTCTTTCCTCTTT
>Marker20345	aoxbb
Marker20345	a	CTGATCTATCAACTGTCGGTGCTCTCTAAAXXXXXXXXXXTATGGTGACAATATAACCACCTTTGCACTA
Marker20345	b	CTGATCTATCAACTATCGGTGCTCTCTAAAXXXXXXXXXXTATGGTGATAATATAACCACCTTTGCACTA
>Marker9288	lmxll
Marker9288	l	CCTTCCATACATATGGTGTGCATATGTTTTXXXXXXXXXXTGGGATGGGACAACGAGTTAGTACCCTACC
Marker9288	m	CCTTCCATACATATGGTGTGCGTATGTTTTXXXXXXXXXXTGGGATGGGACAACGAGTTAGTACCCTACC
>Marker111019	lmxll
Marker111019	l	AATTATTTGAGTTCGAAGTAGAGTAGTCGAXXXXXXXXXX--CTTTTCCTGCAATCCCATATATAGGGGGTA
Marker111019	m	AATTATTTGAGTTCGAAGTAGAGTAGTCGAXXXXXXXXXXCACTTTTCCTGCAATCCCATATATAGGGGG--
>Marker30542	aoxbb
Marker30542	a	ACCACCACTCAACAGACTTGGAATTGGAGAXXXXXXXXXXCTCTCTTGTGCTCAACCAGATCGAACCCCA
Marker30542	b	ACCACCACTCAACAGACTTGGAATTTGAGAXXXXXXXXXXCTCCCCTGTGCTCAACCAGATCGAACCCCA
>Marker16329	aoxbb
Marker16329	a	AATCA-ACCCTCACCCTGCCACCGATCAAATXXXXXXXXXXGTTGGCTGTAAGTGAGTGTGTGTGGGTGTG
Marker16329	b	AATCAGCCCCTCACCCTGCCGCCGATCAAA-XXXXXXXXXXGTTGGCTGTAAGTGAGTGTGTGTGAGTGTG
>Marker32357	aoxbb
Marker32357	a	GCATCAGAGGGGATATGACTGAACAATATTXXXXXXXXXXTCCCTCAGGAATTAGATGGAGTTGGAGGCA
Marker32357	b	GCATCAGAGGGGATATGACTGAACAATATTXXXXXXXXXXTCCCCTAAGAACCAGATGGGGTTGGAGGCA
>Marker15670	aoxbb
Marker15670	a	CTCCGAGATCCACAACTCCCACTCTCCACCXXXXXXXXXXTAGGATCAAAGACTCATCACACTCTCATCA
Marker15670	b	CTCCGAGATCCACAACTCCCACTCTCCACCXXXXXXXXXXTAGGATCAAAGACTCATCACACTCTGATCC
>Marker142016	lmxll
Marker142016	l	AGAGAAGATGAAAAGGTCTGGATATTGTTCXXXXXXXXXXAGATAGGAGGGTGAAATTTTGGGTTTACAT
Marker142016	m	AGAGAAGATGAAAAGGTCTGGATATTGTTCXXXXXXXXXXAGATAGGAGGGTAAAATTTTGGGTTTACAT
>Marker24529	aoxbb
Marker24529	a	AGGTTGTAGTTGGTGAATTTGGAGTTTTATXXXXXXXXXXGGTTGTGTGATTGTTGTTGTTGATGGGTTC
Marker24529	b	AGGTTGTAGTTGGTGAATTTGGAGTTTTATXXXXXXXXXXGGTTGTGTGATTGTTGTTGTTGCTGGGTTC
>Marker21286	aoxbb
Marker21286	a	ATTTGCCAACCTCATCCGAAGACTCACGTCXXXXXXXXXXGACACGATGATTACGACCACTCGAGGTTGA
Marker21286	b	ATTTGCCAACCTCATCCGAAGACTCACGTCXXXXXXXXXXGACACGATGATTACGACCACTCGAGGTTGG
>Marker32867	nnxnp
Marker32867	n	GCTTCACATATGTAGGTACAAACTTCTTCTXXXXXXXXXXTCTCTGTATGTTGAAGCCAAAGCTATGTAG
Marker32867	p	GCTTCACATATGTAGGTACAAACTTATTCTXXXXXXXXXXTCTCTGTATGTTGAAGCCAAAGCTATGTAG
>Marker83957	ccxab
Marker83957	a	TAGGATCTGATATGCAATTATGCACACATAXXXXXXXXXXTTATTAGGTGTGTTGCGCTGAGCTCGTCTG
Marker83957	b	TAGGATCTGATATGCAATTATGCACACATAXXXXXXXXXXTTATTAGGTGTGTTGTGTTGAGCTCGTCTG
Marker83957	c	TAGGATCTGATATGCAATTATGCACACATAXXXXXXXXXXTTATTAGGTGTGTTGTGCTGAGCTCGTCTG
>Marker29506	nnxnp
Marker29506	n	ATAGCAATTCCTACTCCTAATACAACTCTAXXXXXXXXXXCACGCCGTCCACCTCTGACGTTAGTGTTCC
Marker29506	p	ATAGCAATTCCTACTCCTAATACAACTCTAXXXXXXXXXXCACGCCATCCACCTCTGACGTTAGTGTTCC
>Marker37907	nnxnp
Marker37907	n	ACCACCCATTACTTGAAAGTCGGGAATCATXXXXXXXXXXGAGCTAACCTTTAGCTCTGATGCTAATCTG
Marker37907	p	ACCACCCATTACTTGAAAGTCGAGAATCATXXXXXXXXXXGAGCTAACCTTTAGCTCTGATGCTAATCTG
>Marker96373	nnxnp
Marker96373	n	CCTAAACTACCCAAACCCAGACCCAGCCCAXXXXXXXXXXTCCCCAATCTGACGCTGACTGATAAGCCCT
Marker96373	p	CCTAAACTACCCAAACCCAGACCCAGCCCAXXXXXXXXXXTCCCCAATCTGACGCTGACCGATAAGCCCT
>Marker29045	nnxnp
Marker29045	n	CTTCAAGGACTATGGACAGTCTCGATCGACXXXXXXXXXXGAAGACCTTGTAGATCACCCGCTTATTGGC
Marker29045	p	CTTCAAGGACTATGGACAGTCCTGATCGACXXXXXXXXXXCAAGACCTTGTCGATCACCCGCTTATTGGC
>Marker24874	nnxnp
Marker24874	n	CAGCACCACTCCCCCATTCGAATTCACCCAXXXXXXXXXXTAAATCTACCCGCACACCACCCTTACCCCC
Marker24874	p	CAGCATCACTCCCCCATTCGAATTCACCCAXXXXXXXXXXTAAATATACTTGCACACCACCCTTACCCCC
>Marker147784	nnxnp
Marker147784	n	GTGTTAGGATGGTTTGTAGAGGGCGAGATGXXXXXXXXXXACTGTAGCGGTAACTGATCATTACAGCTTA
Marker147784	p	GTGTTAGGATGGTTTATAGAGGGCGAGATGXXXXXXXXXXACTGTAGCGGTAACTGATCATTACAGCTTA
>Marker106059	nnxnp
Marker106059	n	TCTTTGTCAATATAAGGGAGTTTGCTTCGTXXXXXXXXXXTGCACCATAAGTGAGTTTCCTTCGTCTTCA
Marker106059	p	TCTTTGTCAATATAAGGGAGTTTCCTTCGTXXXXXXXXXXTGCACCATAAGTGAGTTTCCTTCGTCTTCG
>Marker90749	nnxnp
Marker90749	n	GACACATTCACTTGGCCTCAATTCAAGAATXXXXXXXXXXGCAACAGCATCAACATCATCATCCTTATGC
Marker90749	p	GACACATTCACTTGGCCTCAATTCAAGAATXXXXXXXXXXGCAATAGCATCAACATCATCATCCTTATGC
>Marker18952	nnxnp
Marker18952	n	CCCCCGTTTCGCCTATACCTAAGACCAACCXXXXXXXXXXAACCTGAACCTACCTTAGATACACTTCAAC
Marker18952	p	CCCCCGTTTCGCCTATACCTAAGACCAACCXXXXXXXXXXAACCCGAACCTACCTTAGATACACTTCAAC
>Marker57178	nnxnp
Marker57178	n	TCCTGTCAACTTTGCTATAAAACAAGTTATXXXXXXXXXXAAAGGAACCCGACTTCTCTGATGGAGCAAG
Marker57178	p	TCCTGTCAACTTTTCTATAAAACAAGTTATXXXXXXXXXXAAAGGAACCCGACTTCTCTGATGGAGCAAG
>Marker107887	nnxnp
Marker107887	n	AGACTCGGCTCAAGATGTCTGACTTCTACAXXXXXXXXXXTATGGGGTCCAACCCTATCTCTACGACTTC
Marker107887	p	AGACTCGGCTCAAGATGTCTGACTTCTACAXXXXXXXXXXTATGGGGTCCAACCCTGTCTCTACGACTTC
>Marker18383	aoxbo
Marker18383	a	GGGACGACTCACTTGCCTCTCTACATACACXXXXXXXXXXACTACCTTGTTACTTCGTGTTATAGTGGCA
Marker18383	b	GGGACGACTCACTTGCCTCTCCACATACACXXXXXXXXXXACTACCTTGTTACTTCGTGTTATAGTGGCA
>Marker47105	ccxab
Marker47105	a	TCTGATCGAATAAGTCATCGATCCTGGCCAXXXXXXXXXXTCGCTCACCTTATGCCCCTCATCTCTACCC
Marker47105	b	TCTGATCGAATAAGTCGTCGATCCTGGCCAXXXXXXXXXXTCGCTCACCTTATGCCCCTCATCTCTACCC
Marker47105	c	TCTAATCGAATAAGTCGTCGATCCTGGCCAXXXXXXXXXXTCGCTCACCTTATGCCCCTCATCTCTACCC
>Marker23071	nnxnp
Marker23071	n	TTCTCCTCACCTCCTCTACTGCAGTCCTCTXXXXXXXXXXGTGCTCCGGCCACCTCCCCTTGATCTCTTC
Marker23071	p	TTCTCCTCACCTCCTCCACTGCAGTCCTCTXXXXXXXXXXGTGCTCCGGACACCTCCCCTTGATCTCTTC
>Marker27386	nnxnp
Marker27386	n	ACCCTCTGGTGTTCTGCCTCTTACCTTAGAXXXXXXXXXXCATCTGACCCTGTACTAAGCTCTCATATCG
Marker27386	p	ACCCTCTGGTGTTCTGCCTCTTACCCTGGAXXXXXXXXXXCATCTGACCCTGTACTAAGCTCTCATATCG
>Marker11129	ccxab
Marker11129	a	CTAGTTGAAGGTATCCATTATCACCTTGTTXXXXXXXXXXCCTAGTAAATGGTCACCATTGTCACCTTTC
Marker11129	b	CTAGTTGAAGGTATCCATTATCACCTTGTTXXXXXXXXXXCCTAGTAAATGGTCATCATTGTCACCTTTC
Marker11129	c	CTAGTTGAAGGTATCCATTATCACCTTGTTXXXXXXXXXXCCTAGTAGATGGTCACCATTGTCACCTTTC
>Marker44374	nnxnp
Marker44374	n	AAGTCCACCACGAGTATGACAAGTGATACTXXXXXXXXXXAACGACTTTCCTTGGTCTAAACAACTGCCC
Marker44374	p	AAGTCCACCACGAGTATGACAAGTGATACTXXXXXXXXXXAATGACTTTCCTTGGTCTAAACAACTGCCC
>Marker206367	nnxnp
Marker206367	n	CAGTAACCCACCTTCCTAATTGCTCCACAAXXXXXXXXXXTCACTGATCTGGCAGACCATATTTATGCCT
Marker206367	p	CAGTAACCCACCTTCCTAATTGCTCCACAAXXXXXXXXXXTCACTAATCTGGCAGACCATATTTATGCCT
>Marker39774	ccxab
Marker39774	a	ACGGGGCGGAGGCTCGATATAACGAGATCGXXXXXXXXXXAGCAGGAGGTAGGATGTGTAATCGTGCTAA
Marker39774	b	ACGGGGTGGAGGTTCGATATAACGATATCGXXXXXXXXXXAGCAGGAGGCAGGATGTGTAATCGTGCTAA
Marker39774	c	ACGGGGCGGAGGCTCGATATAACGCGATTGXXXXXXXXXXAGCAGGAGGCAGGATGCGTAATCGTGCTAA
>Marker32339	nnxnp
Marker32339	n	TACAGATGTCCTGCATTTGCTTCAGTGATTXXXXXXXXXXTTGTAACCTTTGATCAGTAGGTTGGAGGAG
Marker32339	p	TACAGATGTCCTGCTTTTGCTTCAGTGATTXXXXXXXXXXTTGTAACCTTTGATCAGTAGGTTGGAGAAG
>Marker94713	ccxab
Marker94713	a	GGGGAAAATAAAAATTGATATTAGGGCTTTXXXXXXXXXXATGATGACTTTCAAAGGCTCTGCTGGGTTG
Marker94713	b	GGGGAAAATAAAGGTTGATATTAGGGCTTTXXXXXXXXXXATGATGACTTTCGAAGGCTCTGCTGGGTTG
Marker94713	c	GGGGAAAATAAAGGTTGATATTAGGGCTTTXXXXXXXXXXATGATGACTTTCAAAGGCTCTGCTGGGTTG
>Marker40730	nnxnp
Marker40730	n	CCTCGCAGAAATGTTCTCAAGGCTAATAATXXXXXXXXXXCACTATCGGTCTCAACCCCCAGGAAAATGC
Marker40730	p	CCTCGCAGAAATGTTCTCAAGGCTAATAATXXXXXXXXXXCACTATCGGTCTCAACCCCCAGGAAAATGA
>Marker68175	aoxbo
Marker68175	a	CGGGGGAAATACATATGCGGAGCAGAAAATXXXXXXXXXXAGTACATTCCCGGGCAATGCGCAAGTTGCT
Marker68175	b	CGGGGGAAATACATATGCGGAGCAGAAAATXXXXXXXXXXAGTACATTCTCGGGCAATGCGCAAGTTGCT
>Marker14576	lmxll
Marker14576	l	TGCTCCAAGCTCCCATTCAAGATCATCATCXXXXXXXXXXCGACGTAGTGGGTAGTTGAGCTGCTGAGTC
Marker14576	m	TGATCCAATCTCCCATTCAAGATCGTCATCXXXXXXXXXXCGACGAAGTGGGTAGTTGAGCTGCTAAGTC
>Marker31887	lmxll
Marker31887	l	ACATATAAGCCGA-TTATAACATCTCGCCGTXXXXXXXXXXCCCCAAAGCTGTAGACATCACTTCTCTCGG
Marker31887	m	ACATATAAGCCGAGTTATAACATCTCGCCG-XXXXXXXXXXCCCCAAAGCTGTAGACATCACTTCTCTCGG
>Marker14709	lmxll
Marker14709	l	GCCACAACTATCTCCAAAAGTCTCACACTCXXXXXXXXXXGGTTTATCCCCTTCAAGCCAGGAGCAAGCT
Marker14709	m	GCCACAACTAGCTCCAAAAGTCTCACACTCXXXXXXXXXXGGTTTATCCCCTTCAAACCAGGAGCAAGCT
>Marker8347	lmxll
Marker8347	l	GAGGAAGAGAAAGCTCGATTTGTGAACGACXXXXXXXXXXTATTGTCCCAGGGCTTATGCAGCTTAGCCT
Marker8347	m	GAGGAAGAGAAAGCTCGATTTGTGAACGACXXXXXXXXXXTAGTGTCCCAGGGCTTATGCAGCTTAGCCT
>Marker27489	aoxbo
Marker27489	a	ATGACTCGCACCGTCCCTCTACCACACTCTXXXXXXXXXXGATCACCCACACTACATTTTACCATATTTT
Marker27489	b	ACGACTCGCACCGTCCCTCTACCACACTCTXXXXXXXXXXGATCACCCACACTACATTTTACCATATTTT
>Marker171805	nnxnp
Marker171805	n	CAGCTTCTTCTCTCATTGTTTTCCTTCCTCXXXXXXXXXXAGTATCATTTGTCATACTCGTGGTGGAGTT
Marker171805	p	CAACTTCTTCTCTCATTGTTTTCCTTCCTCXXXXXXXXXXAGTATCATCTGTCATACTCGTGGTGGAGTT
>Marker102345	efxeg
Marker102345	e	CTTTGTATTCCTGATGTTGCAAAGCTTAGGXXXXXXXXXXCTATTTATAACGAAGCGAACTGCGACAAGT
Marker102345	f	CTTTGTATTCCTGATGTTGCAAAGCTTAGGXXXXXXXXXXCTAGTTATAACGAAGCGAACTGCGACAAGT
Marker102345	g	CTTTGTATTCCTGATGTTGCAAAGCTTAGGXXXXXXXXXXCTATTTATAACGAAGCGAACTACGACAAGT
>Marker4753	lmxll
Marker4753	l	CAACTGGTGTAGGAGGCACAATTGGTGAAAXXXXXXXXXXAACTACACCGTATTCGATTGAACCGTACTC
Marker4753	m	CAACTGGTGTAGGAGGCACAATTGGTGAAAXXXXXXXXXXAACTACACCGTATTCGATTGAACCATACTC
>Marker10705	lmxll
Marker10705	l	TAGTCCACACCCACGAGATTCAGACAAGGAXXXXXXXXXXCGGCGATGAGTGTAACGGCGGAAGTGAAGG
Marker10705	m	TAGTCCACACCCACGAGATTCAGACAAGGAXXXXXXXXXXCGGCGATGAGCGTAACGGCGGTAGTGAAGG
>Marker56057	lmxll
Marker56057	l	GTGGTTCACCCCCCAACTAGGACTACGTCCXXXXXXXXXXTTATGCAATTCAGCCACACCTTTGTTAGCT
Marker56057	m	GTGGTTCACCCCCCAACTAGGACTACGTCCXXXXXXXXXXTTATGCAATTCAGCCACACCTTTGTTCGCT
>Marker197148	aoxbo
Marker197148	a	TCCATCTAAGGTTCAGTCTGTTATGGAAAGXXXXXXXXXXCGCACGACTTGGAGATTGATCCAGTCGTGT
Marker197148	b	TCCATCTAAGGTTCAGTCTGTTATGGAAAGXXXXXXXXXXTGCACGACTTGGAGATTGATCCAGTCGTGT
>Marker8272	aoxbb
Marker8272	a	CACTGAGATGAAGGCTCAGTGGAACTTCGGXXXXXXXXXXTCAACCATTTGTACCTCAACAGATGGTGCC
Marker8272	b	CACTGAGATGAAGGCTCAGTGGAACTTCGGXXXXXXXXXXACAACAGGTTGTACCTCAACAGATGGTGCC
>Marker13744	aoxbb
Marker13744	a	GGTACTTGGTTACATTGATTCTGAATAGATXXXXXXXXXXTGCTGAAGGTGGTGATTAGTGCTTCAGCAG
Marker13744	b	GGTACTTGGTTACACTGATTCTGAATAGATXXXXXXXXXXTGCTGAAGGTGGTGATTAGTGCTTCAGCAG
>Marker7688	aoxbb
Marker7688	a	AGGCCATCACAAATGAGTGGGAACATCGTGXXXXXXXXXXTCATCACCCAATCGCGACCCATCATTCCAA
Marker7688	b	AGGCAATCAAAAATGAGTGGGAACATCGTGXXXXXXXXXXTCATCACCCAATCGCGACTCATCGTTCCAA
>Marker33304	aoxbb
Marker33304	a	CATCACAATATATACACAAGGAATCAAAGGXXXXXXXXXXTTGAGAATATCCTTCACCCATAATCTCCGT
Marker33304	b	CATCACAATATATACACAAGGAATCAAAGGXXXXXXXXXXCTGAGAATATCCTTCACCCATAATCTCCGT
>Marker20982	lmxll
Marker20982	l	CGTCCTCTTACAATCAGCCCATCTCAGTCCXXXXXXXXXXTTGCACTAGAGCAACGCCAGCCCCGAGCCC
Marker20982	m	CGTCCTCTTACAATCAGCCCATCTCAGTCCXXXXXXXXXXTTGCATCAGAGCAACGCCAGCCCCGAGCCC
>Marker30344	lmxll
Marker30344	l	AATCTATGTAATCTATCTCAAAGGCTACTGXXXXXXXXXXGAGAACTGGAATTACCACTGGACTGACCCT
Marker30344	m	AATCTATGTAATTTATCTCAAAGGCTACTGXXXXXXXXXXGAGAACTGGAACTACCACTGGACTGACCCT
>Marker25666	aoxbb
Marker25666	a	AGGGGTGCTGACGTAGGTCTTTAGGCTTGAXXXXXXXXXXGCATGGGCTGATGGGGATTGGTGCGCTGGG
Marker25666	b	AGGGGCGCTGACGTAGGTCTTTAGGCTTGAXXXXXXXXXXGCATGGGCTGATGGGGATTGGTGCGCTGGG
>Marker95029	abxcc
Marker95029	a	AAAATGAGAATGATGCACCTCACATAAAAAXXXXXXXXXXTTATTCGATTTTCCAAAATGACAGAGAATC
Marker95029	b	AAAATGAGAATGATGCACCTCACGTAAAAAXXXXXXXXXXTTATTCACTTTTCCAAGATGACAGAGAATC
Marker95029	c	AAAATGAGAATGATGCACCTCACATAAAAAXXXXXXXXXXTTATTCGCTTTTCCAAGATGACAGAGAATC
>Marker25430	lmxll
Marker25430	l	GGAAAGATGTATTGCAATCGATGTTTATCCXXXXXXXXXXGAACCTTTTGCTTATTCCTTCTCGTTGTTG
Marker25430	m	GGAAAGATGTATTGTAATCGATGTTTATCCXXXXXXXXXXGAACCTTTTGCTTATTCCTTCTCGTTGTTG
>Marker24508	aoxbo
Marker24508	a	CAACAATAAGTCAGTCCCCCTTAGTTACTTXXXXXXXXXXACTAACCCCGCAACACTCACACACGACCCA
Marker24508	b	CAACAATAAGTCAGTCCCCCTCAGTTACTTXXXXXXXXXXACTAACCCCGCAACACTCACACACGACCCA
>Marker180588	lmxll
Marker180588	l	GCATCGGAGGGGCAATGGCCGGACAACGCCXXXXXXXXXXAGATATGCGAGGTTATGACTGAAAGATCTG
Marker180588	m	GCATCGGAGGGGCAATAGCCGGACAACGCCXXXXXXXXXXGGATATGCGAGGTTATGACTGAAAGATTTG
>Marker95525	lmxll
Marker95525	l	AGTATTGTTTGATACTGGGTTCTCACACTCXXXXXXXXXXCTCTAAAGAATAATAAGCCTAATGTGGGTA
Marker95525	m	AGTATCGTTTGATACTGGATTCTCACACTCXXXXXXXXXXGTCTAAAGAATAATGAGCCTACTGTGGGTA
>Marker23615	lmxll
Marker23615	l	CATAAGCTTATAGTATTTTACCGTTCAATCXXXXXXXXXXGGATGTGTCAACTCTCTTATGAAGTCGGCC
Marker23615	m	CATAAGCTTCTAGTATTTCACCGTTCAATCXXXXXXXXXXGAATGTGTCAACTCTCTTATGAAGCCGGCC
>Marker186331	lmxll
Marker186331	l	CATTAGGATGACCGAACGTTGGATGCAAT-AXXXXXXXXXXAATGGAACCAAGTCATTGTATTGAACCCCT
Marker186331	m	CATCAGGA-GACCGAACATTGGATGCAATAAXXXXXXXXXXAATGGAACCAAGTCATTGTATTGAACCCCT
>Marker27794	lmxll
Marker27794	l	TCAAATGCAAACTGAATGCCTTTGCATAACXXXXXXXXXXTGTCCAAAAGTACACAGTCACATCCCCGCC
Marker27794	m	TCAAACGCAAACTGAATGCCTTTTCATAACXXXXXXXXXXTGTCCAAAAGTACACAGTCACATCCCCGCC
>Marker40240	abxcc
Marker40240	a	TCCACCCTCTTCATAAACCAGCCCCAAGCTXXXXXXXXXXGTGGACTATCTTGGTATTTTGATCTTTCAT
Marker40240	b	TCCACCCTCTTCATAAACTAGCCCCTAGCTXXXXXXXXXXGTGGACTATCTTGGTAAGTTGTTCTTTCAT
Marker40240	c	TCCACCCTCTTCATAAACCAGCCCCTAGCTXXXXXXXXXXGTGGACTATCTTGGTAAGTTTCTCTTTCAT
>Marker37520	aoxbb
Marker37520	a	AACAAAACTTGTATGTGTTCGCTTGGTCTCXXXXXXXXXXACGCCTACTCAGGATACCATCAAGTATGCC
Marker37520	b	AACAAAACTTGTATGTGTTTGCTTGGTCTCXXXXXXXXXXACGCCTACTCAGGATACCATCAAGTACGCC
>Marker30979	lmxll
Marker30979	l	TGCCGGTGAGAAGCTTCTCTACCAGCTCTCXXXXXXXXXXGGTTATGTGTAGTTTTAGCGTGCGTGTGTG
Marker30979	m	TGCCGGTGAGAAGCTTCTCTACCAGCTTTCXXXXXXXXXXGGTTATGTGTAGTTTTAGCGTGCGTGTGTG
>Marker92262	abxcc
Marker92262	a	TCCTCTCATTCCATTCTTTCAAACCCCATAXXXXXXXXXXCCCTCTCTCCCTTGGTGCCACCCACTCCTC
Marker92262	b	TCCTCTCATTCCCTTATTTCAAACCCCATAXXXXXXXXXXCCCTCTCTCCCTTGGTGCCACCCACTCCTC
Marker92262	c	TCCTCTCATTCCCTTCTTTCAAACCCCATAXXXXXXXXXXCCCTCTCTCCCTTGGTGCCACCCACTCCTC
>Marker23493	lmxll
Marker23493	l	CAGTTCCTACAACACCAACAGTTTCTGCAAXXXXXXXXXXAGTTGGGTTTATGATTGTGTTTTGAAGTTC
Marker23493	m	CAGTTCCTACAACACCAACAGTTTCTGCAAXXXXXXXXXXAGTTGGGTTTATGATCGTGTTTTGAAGTTC
>Marker29551	lmxll
Marker29551	l	CCTTAGCTCTATCTAATGTGATCCTTGGAAXXXXXXXXXXTCGGCAAGTTCACTGGTTCTACTGAGTACC
Marker29551	m	CCTTAGCTCTATCTAATGTGATCCTTAGAAXXXXXXXXXXTCGGCAAGTTCACTGGTTCTACTGAGTACC
>Marker33531	lmxll
Marker33531	l	GCCCAAGCACAGTTAGATTCCTTGGGAGCTXXXXXXXXXXTATTATCATTCAGTCCTGAGCTCGAGCGCT
Marker33531	m	GCCCGAGCATAGTTAGATTCCTTGGGAGCTXXXXXXXXXXTATTATCATTCAGTCCTGATCTCGAGCGCT
>Marker177801	lmxll
Marker177801	l	CATTACCAACTAAGTAATCTCCACTAATTTXXXXXXXXXXACTGAAGCTACTTTTACGTACTATGTGATT
Marker177801	m	CATTACCAACTAAGTAATCTCCACTAATTTXXXXXXXXXXACTGAAGCTACTTTTACCCACTATGTGATT
>Marker14397	lmxll
Marker14397	l	GTGTTGCTCTGTTGAGTGTTGCTCCATTGGXXXXXXXXXXAGTGATGTCTGTAACCTGTTGGTGATGTCA
Marker14397	m	GTGTTGCTCTATTGAGTGTTGCTCCATTGGXXXXXXXXXXAGTGATGTCTGTAACCTGTTGGTGATGTCT
>Marker74507	lmxll
Marker74507	l	CACTAATTCTAAAACCAGCTTTACCTGCTCXXXXXXXXXXTGTGTGAAGGTTTTGGCCTTATACTTGGTT
Marker74507	m	CACTAATTCTAAGACCAGCTTTACCTGCTCXXXXXXXXXXTGTGTGAAGGTTTTGGCCTTATACTTGGTT
>Marker22460	aoxbb
Marker22460	a	TGGTAGGGGCTTGGAAGCGCTCCATTGACAXXXXXXXXXXTGTGTGCAGGTGTGAAAGGAAATAAGGGAG
Marker22460	b	TGGTAGGGGCTTGGAAGCGCTCCGTTGACAXXXXXXXXXXTGTGTGCAGGTGTGAAAGGAAATAAGGGAG
>Marker223613	nnxnp
Marker223613	n	TTATGAGCCCCCACATCTTGATTCGAGAAAXXXXXXXXXXTAACTCCTTCTTTGCCTCGTTGCAATGGTC
Marker223613	p	TTATGAGCCCCCACATCTTGATTCAAGAAAXXXXXXXXXXTAACTCCTTCTTTGCCTCGTTGCAATGGTC
>Marker94613	nnxnp
Marker94613	n	GCTAAGCTTTCTCTATAAATAGTGGATATCXXXXXXXXXXCGCGCCACCAAGAGCTCCAGTCAGTACTTT
Marker94613	p	GCTAAGATTTCTCTATAAATAGTGGATATCXXXXXXXXXXCGCGCCACCAAGAGCTCCAGTCAGTACTTT
>Marker219434	nnxnp
Marker219434	n	AACTCCTCCACGAGTATGGCAGACGATACTXXXXXXXXXXCACTTGAAATATATATGTATATGCACATCA
Marker219434	p	AACTCCTCCACGAGTATGGCAGACGATACTXXXXXXXXXXCACTTGAGATATATATGTATATGCACATCA
>Marker110828	nnxnp
Marker110828	n	TATACTACTCGATCTGGGCAGTGTCTGTCCXXXXXXXXXXTCCTCATCAGTGACGGATCCCACAGAAGAT
Marker110828	p	TATACTACTCGATCTGGGCAGTGTCTGTCCXXXXXXXXXXTCCTCATCAGTGACGAATCCCACAGAAGAT
>Marker200204	nnxnp
Marker200204	n	CCGATGACACTTTTGCTCAGAATCTTGATTXXXXXXXXXXCATATACCTGGACTCATTTCAAGAATCATT
Marker200204	p	CCGATGACACTTTTGCTCAGAATCTTGATTXXXXXXXXXXCATATACCTGGACTCATTTCAAGAATCGTT
>Marker23506	abxcc
Marker23506	a	GCATATGCTAATCGAAGAGGTATTTCAGGAXXXXXXXXXXTCCTTGAATGATATGTTGATAGTAGCCTTC
Marker23506	b	GCATATGCTAATCGAAGAGGTATTTCAGTAXXXXXXXXXXTCCTTGAATGATATGTTGATAGTAGCCTTC
Marker23506	c	GCATATGCTAATCGAAGAGGTATTTCAGGAXXXXXXXXXXTCCTTGAATGATATGTCGATAGTAGCCTTC
>Marker85482	nnxnp
Marker85482	n	AAGCACAAGGACCGAGTTTGAAGAGGTGAGXXXXXXXXXXGAGATGGATTTGATGAAGAAATAAGCTTGA
Marker85482	p	AAGCACAAGGACCGAGTTTGAAGAGGTGAGXXXXXXXXXXGAGATGTATTTGATGAAGAAATAAGCTTGA
>Marker24384	nnxnp
Marker24384	n	TATCCCAACAATAGTACATATGAAGGACCG-XXXXXXXXXXGAGGATCAGAGAAGGGACTATGGGCCCATC
Marker24384	p	TATCCCAACAATAG-ACATATGAAGGACCGAXXXXXXXXXXGAGGATCAGAGAAGGGACTATGGGCCCATC
>Marker80493	ccxab
Marker80493	a	GTCTCACTCCTCCCAGCATAATGAAACTAAXXXXXXXXXXATACAATGCTTGCTTTGCAAGAGTAATATG
Marker80493	b	GTCTCACTCCTCCCAGCATAATGAAACTAAXXXXXXXXXXATACAATGCTTTCTTTGCAAGAGTAATATG
Marker80493	c	GTATCACTCCTCCCAGCATAATGAAACTAAXXXXXXXXXXATACAATGCTTGCTTTGCAAGAGTAATGTG
>Marker31135	ccxab
Marker31135	a	GCCCCGACAAGCCATCACGAACCATCCCCTXXXXXXXXXXTCTAGCAAAAATACGTTCAAAAGTTTGACA
Marker31135	b	GCCCTGACAAGCCATCACGAACCATCCCCTXXXXXXXXXXTCTAGCAAAAATACGTTCAAAAGTTTGACA
Marker31135	c	GCCCTGACAAGCCATAACGAACCATCCCCTXXXXXXXXXXTCTAGCAAAAATACGTTCAAAAGTTTGACA
>Marker20370	nnxnp
Marker20370	n	GCCTTACCGCTTCACATTCTAGAGAGGATAXXXXXXXXXXACCCCTAAAAATTACTACCAACACCACCAT
Marker20370	p	GCCTTACCGCTTCACATTCTATAGAGGATAXXXXXXXXXXACCCCTAAAAATTACTACCAACACCACCAT
>Marker43597	nnxnp
Marker43597	n	TCTGGAGCACAATGCAAGGCTCCTGAGTAGXXXXXXXXXXTTCTGAGTTTGATTCGTTAGTTGGGGCACC
Marker43597	p	TCTGGAGCACAATGCAAGGCTCCTGAGTAGXXXXXXXXXXTTCTGAGTTTGATTCGTTAGTTAGGGCACC
>Marker192846	lmxll
Marker192846	l	AGTTGCCAACGTGAAGAAGTTTCTATGGAGXXXXXXXXXXTGTATCAACAGTACATTTAGAGTTGGTCGA
Marker192846	m	AGTTGCCAACGTGAAGAAGTTTCTATGGAGXXXXXXXXXXTGTATCAACAGTACATTTTGAGTTGGTCGA
>Marker29984	abxcc
Marker29984	a	TTGCAAAATCATAACGGAAGGTCAAGATCCXXXXXXXXXXAGGAGTCAGGGTTCCTCTCGTCGCCTTGCT
Marker29984	b	TTGCAGAATCATAACGGAAGGTCAAGATCCXXXXXXXXXXAGGAGTCAGGGTTCCTCTCGTCGCCTTGCT
Marker29984	c	TTGCAGAATCATAACGGAAGGTCAAGATCCXXXXXXXXXXAGGAGTCAGGGTTCCTCTAGTCGCCTTGCT
>Marker29781	lmxll
Marker29781	l	TCGGCCGAACCGTATAAACCGGTCTTATCTXXXXXXXXXXGTCAGATCTGAATTGTGGTTTTACTTCCTC
Marker29781	m	TCGGCTGAACCGTATAAACCGGTCTTATCTXXXXXXXXXXGTCAGATCTGAATTGTGGTTTTACTTCCTC
>Marker23218	lmxll
Marker23218	l	ATAAGATCTGACATTGTCGAGCCAAGTGGAXXXXXXXXXXACTCCATTTTGTTATTATTGGCGGTGAACA
Marker23218	m	ATAAGATCTGACATTTTCGAGCCAAGTGGAXXXXXXXXXXACTCCATTTTGTTATTGTTTGCGGTGAACA
>Marker96828	lmxll
Marker96828	l	ATTGGCACTTACCACTCGCTCTGCTTGCCCXXXXXXXXXXTTACCAACCTGACATATCACATTCACACAT
Marker96828	m	ATTGGCACTTACCACTCGCTTTGCTTGCCCXXXXXXXXXXTTACCAACCTGACATATCACATTCACACAT
>Marker51299	abxcc
Marker51299	a	GGAAGAAAATGGTGTTGAGAGTGCTGCCCCXXXXXXXXXXTATTAGGTCTATTTTGTATGATTATGTAGT
Marker51299	b	GGAAGAAAATGGTGTTGAGAGTGCTGCCCCXXXXXXXXXXTTTTAGGTCTATTTTGTATGATTATGTAGT
Marker51299	c	GGAAGAAAATGGTGTTGAGAGTGTTGCCCCXXXXXXXXXXTTTTAGGTCTATTTTGTATGATTATGTAGT
>Marker28534	aoxbb
Marker28534	a	TACCTATGTATCTTATCAGCTGAAGCTTCAXXXXXXXXXXTATATTGCCAGTATGGTTGTGCAGCTGATG
Marker28534	b	TGCCTATGTATCTTATCAGCTGAAGCTTCAXXXXXXXXXXTATATTGCCAGTATGGTTGTGCAGCTGATG
>Marker44237	aoxbb
Marker44237	a	GAAGCTGCTCTATGCTTCCCAATTTGTTGGXXXXXXXXXXCTTGAACCATTGTAGCTGCACCAGTGAATG
Marker44237	b	GAAGCTGTTCTATGCTTCCCAATTTGTTGGXXXXXXXXXXCTTGAACCATTGTAGCTACACCAGTGAATG
>Marker84305	lmxll
Marker84305	l	GATGCTGAGTATGAAAAAACACACTTTCCAXXXXXXXXXXTCAAGAAAAATCTGAATAATTGGAAGTATG
Marker84305	m	GATGCTGAGTATGAAAAAACACACTTTCCAXXXXXXXXXXTCAAGAAAAATCGGAATAATTGGAAGTATG
>Marker45191	aoxbb
Marker45191	a	ATCTATGCATTTTGTCATAGAGGCTTCTACXXXXXXXXXXTGAGAACTAGAACTACCACTGGACTGGCCC
Marker45191	b	ATCTGTGCATTTTATCATAGAGGCTTCTACXXXXXXXXXXTAAGAACTAGAACTACCACTGGACTGGCCC
>Marker56780	abxcc
Marker56780	a	GGTGTGGTGATACTCTTTATCTGAGTTATTXXXXXXXXXXCTTATGAGGATACATATATTATCATTTGTT
Marker56780	b	GGTGTGGTGATACTCTTTATCTGAGTTATTXXXXXXXXXXCTTATGAGGATACATATATTATCGTTTGTT
Marker56780	c	GGTGTGGTGATACTCTTTATCTGAGTTATTXXXXXXXXXXCTTATGAGGATACATATATTATCGTTTATT
>Marker26237	aoxbb
Marker26237	a	GTGTACCTTGTACACCTTGGTTACCCACTAXXXXXXXXXXTACTGATTACCACCATTACCACAGTTACCA
Marker26237	b	GTGTACCTTGCACACCTTGGTTACCCACTAXXXXXXXXXXTACTGATTACCACTATTACCACAGTTACCA
>Marker31132	aoxbb
Marker31132	a	CTCGTTATGCGAGTTGATTACTATATGGAAXXXXXXXXXXTCGAGGTTGTGGTTGCCGTCCTCTCGCATA
Marker31132	b	CTCGTCATGCGAGTTGATTACTATATGGAAXXXXXXXXXXTCGAGGTTGTGGTTGCCGTCCTCTCGCATA
>Marker32120	lmxll
Marker32120	l	ATTGGAGCTCTTCCAGGTCAACGACTCCATXXXXXXXXXXTGAGTGCGGAGTCTCATAGTAGCTTCATTG
Marker32120	m	ATTGGAGCTCTTCCAGGTCAACGACTCCATXXXXXXXXXXTGAGTGCAGAGTCTCATAGTAGCTTCATTG
>Marker18899	aoxbb
Marker18899	a	GCTCTGACAGACCCCACTTTGAAATCATTTXXXXXXXXXXTGTCCCTTCAAAGTCAGTCCTTCACCACTA
Marker18899	b	GCTCTGACAAACCCCACTTTGAAATCATTTXXXXXXXXXXTGTCCCTTCAAAGTCAGTCCTTCACCACTG
>Marker22466	aoxbb
Marker22466	a	TTCGTACGACCCTAGACGGAGAGAGAGGGCXXXXXXXXXXACAACGGTTCTTGGATGGGGTAGGGAATAT
Marker22466	b	TTCGTACGACCCTAGATGGAGAGAGAGGGCXXXXXXXXXXACAACGGTTCTTGGATGGGGTAGGGAAGAT
>Marker26169	aoxbb
Marker26169	a	GACGGACACATAGTCTTTTCTCTAATTATCXXXXXXXXXXATGATGATGATATGAGTTATGCATTGATAC
Marker26169	b	GACGGACACATAGTCTTTTCTCTAATTATCXXXXXXXXXXATGATGATGAGATGAGTTATGCATTGATAC
>Marker5723	aoxbb
Marker5723	a	GTGTCTCCTCATCTCTTTCAACCACTGTTCXXXXXXXXXXTCAGCGGTGGAAACGGCAAGACCTGCTCAA
Marker5723	b	GTGTCTCCTCAGCTCTTTCAACCACTGTTCXXXXXXXXXXTCAGCGGTGGAAACGGCAAGACCTGCTCAA
>Marker29787	aoxbb
Marker29787	a	TGGAAGGGGGAGAAGTTTTTGGCCATTGTAXXXXXXXXXXGTAAAACAGTCGTTGGCTGTTAGTTTAGGT
Marker29787	b	TGGAAGGGGGAGAATTTTTTGGCCATTGTAXXXXXXXXXXGTAAAACAGCCGTTGGCTGTTAGTTTAGGT
>Marker242191	lmxll
Marker242191	l	CCTAAGGAAAGAATCGTTATGAGTGTCTTTXXXXXXXXXXGCTCAACTATTGCTTACTCGATGGAGAGGT
Marker242191	m	CCTAAGGAAAGAATCGTTATGAGTGTATTTXXXXXXXXXXGCTCAACTATTGCTTACTCGACGGAGAGGT
>Marker112942	lmxll
Marker112942	l	AGATGTATTCCAAGATGTTCCAGGTTTACCXXXXXXXXXXATCGTCAACTCAGAGTGAATGAAGGACATC
Marker112942	m	AGACGTATTCCAAGATGTTCCAGGTTTACCXXXXXXXXXXATCGTCAACTCAGAGTGAAGGAAGGATATG
>Marker91260	lmxll
Marker91260	l	AAGTTGTCCCCTTTGCTAGTAACTACTGCCXXXXXXXXXXCCTTCTCAAAAGCAGGCATAAACTTTCTCT
Marker91260	m	AAATTGTCCCCTTTGCTAGTAACTACTGCCXXXXXXXXXXCCTTCTCAAAAGCAGGCATAAACTTTCTCT
>Marker86509	aoxbb
Marker86509	a	ACTTCCCATACATCCATTCTATGCATCAGTXXXXXXXXXXAATTGTTTTCGCGACTGTAATATACAGTCG
Marker86509	b	ACTTCCCATACATCCATTCTATGCATCAGTXXXXXXXXXXAATTTTTTTCGCGACTGTAATATACAGTCG
>Marker42041	lmxll
Marker42041	l	GGGAGGAGAAATAAGAGTGGGAGAGGGTGTXXXXXXXXXXTGAGGGACATTTTTTGGGAGCTATGGGGTT
Marker42041	m	GGGAGGAAAAATAAGATAGGGAGAGGGTGTXXXXXXXXXXTGAGGGACAATTTCTGAGAGCTATGGGGTT
>Marker14156	aoxbb
Marker14156	a	TGGATCGGGTTGTTCTATTGGCACACCGATXXXXXXXXXXAATGGCCACTTGCCGACAAAGTCGTGACCT
Marker14156	b	TGGATCGGGTCGTTCTATTGGCACACCGATXXXXXXXXXXAATGGCCACTTGCCGACAAAGTCGTGACCT
>Marker25724	lmxll
Marker25724	l	CTACGGTGAGGATCAAGTGCAACTGCACAAXXXXXXXXXXATAACACAAACTCAATCATATTGTATGTAC
Marker25724	m	CTACGGTGAGGATCAAGTGCAACTGCATAAXXXXXXXXXXATAACACAAACTCAATCATATTGTATGTAC
>Marker146564	lmxll
Marker146564	l	CGTCTAATTTATAATTTTAGACGCAAAATTXXXXXXXXXXAGGTGGGATTTCTGCAGTTTGATTCGGTGC
Marker146564	m	CGTCTAATTTATAATTTTAGACGCTAAATTXXXXXXXXXXAGGTGGGATTTCTACAGTTTGATTCGGTGC
>Marker68014	ccxab
Marker68014	a	AGCCTTCACATTATGCACGACCTCGTCCAAXXXXXXXXXXGTTGGGAGTGCTGCACAAGAGACAACATAG
Marker68014	b	AGCCTTCACATTATGCACGACCTCGTCCAGXXXXXXXXXXGTTGGGAGTGCTGCACAAGAGACAACATAG
Marker68014	c	AGCCTTCACATTATCCACGACCTCGTCCAGXXXXXXXXXXGTTGGGAGTGCTGCACAAGAGACAACATAG
>Marker93228	nnxnp
Marker93228	n	AGTAGCCGACGGTGCCAACTGAAGTTCAAAXXXXXXXXXXACTTTGAGGTTGCAGCGATCGTGTTTGCTC
Marker93228	p	AGTAGCCGACGGTGCCAACTGAAGTTCAAAXXXXXXXXXXACTTTGAGGTTGCAGCGGTCGTGTTTGCTC
>Marker86389	abxcc
Marker86389	a	GAGCCTGTGCTCTTGACTTGAAGGGTGCTTXXXXXXXXXXGAAAGCTGACACCATACTTTATTGGTTCAT
Marker86389	b	GAGCCTGTGCTCTTGACTTGAAGGGTGCTTXXXXXXXXXXGAAAGCTGGCACCATACTTTATTGGTTCAT
Marker86389	c	GAGCCTGTGCTCATGACTTGAAGGGTGCTTXXXXXXXXXXGAAAGCTGACACCATACTTTATTGGTTCAT
>Marker22835	aoxbb
Marker22835	a	CATCTGTCCAGAGGATCATAGAAAGGACTGXXXXXXXXXXTACAATCAGAGAAAGGACTATTTGTCCATC
Marker22835	b	CATCTGTCCAGAGGATCATAGAAAGGACTGXXXXXXXXXXTACAATCAGAGAAAGGACTATTTATCCATC
>Marker7489	aoxbb
Marker7489	a	TGGGATCTGCCTGGTCTCTCGGTGGGGTGAXXXXXXXXXXCCTACTGGTACATCGCGTCTCCTTCCCCGG
Marker7489	b	TGGGATCGGCCTGGTCTCTCGGTGGGGTGAXXXXXXXXXXCCTACTGGTACATCGCGTCTCCTTCCCCGG
>Marker49700	aoxbb
Marker49700	a	CTTAGCAAGTGGGATTGCAAGTCCGATTGAXXXXXXXXXXTTATGACTATGAGATAGTCTGATGTATGCT
Marker49700	b	CTTAGCGAGTGGGATTGCAAGTCCGATTGAXXXXXXXXXXTTGTGACTATGGGATAGTCTGATGTATGCT
>Marker13485	abxcc
Marker13485	a	CAGTCTTTCTTAGGATTCTTGTGGGGTAGTXXXXXXXXXXGGTTATTTTGATTGAGGTGCCTCTTTGGGC
Marker13485	b	CAGTCTTTCTTAGGATTCTTGTGGGGTAGTXXXXXXXXXXGGTTGTTTTGATTGAGGTGTCTCTTTGGGC
Marker13485	c	CAGTCTCTCTTAGGATTCTTGTGGGGTAGTXXXXXXXXXXGGTTGTTTTTATTGAGGTGCCTCTTTGGGC
>Marker20564	abxcc
Marker20564	a	GGGAGGGGTGAGAGAGGTTGGGGACAAGAGXXXXXXXXXXTTGCGTGTTAGGTTTGAGAGAGGTGTGGGT
Marker20564	b	GGGAGGGGTGAGAGAGGTTGGGGATGAGAGXXXXXXXXXXTTGCGTGTTAGGTTTGAGAGAGGTGTGGGT
Marker20564	c	GGGAGGGGTGAGAGAGGTTGGGGACGAGAGXXXXXXXXXXTTGCGTGTTAGGTTTGAGAGAGGTGTGGGT
>Marker23817	abxcc
Marker23817	a	GGCTCAATTACTTAGCATATACTTCTCAGCXXXXXXXXXXAGCAACAACAACAAAGATTTTACCCCCATT
Marker23817	b	GGCTCGATTACTTAGTATATACTTCTCAGCXXXXXXXXXXAGCAGCTACAACAAAGATTTTACCCCCATT
Marker23817	c	GGCTCAATTACTTAGCATATACTTCTCAGCXXXXXXXXXXAACAACAGCAACAAAGATTTTACCCCCATT
>Marker23114	aoxbb
Marker23114	a	GATCAGTTATGTCGAAAAGCAAAGTCTCGTXXXXXXXXXXTTCTCTTTTTGAGACCACTCTATGGGAGGT
Marker23114	b	GATCAGTGATGTCGAAAAGCAAAGTCTCGTXXXXXXXXXXTTCTCTTTTTGAGACCACTCTATGGGAGGT
>Marker11610	abxcc
Marker11610	a	CATCTCACCACCTCCACCATTCACTGCCTCXXXXXXXXXXCTTCTCCGGCCAGGGCTTGGCTCCGACAGC
Marker11610	b	CATCTCACCACCTCTACCATTCACTGCCTCXXXXXXXXXXCTTCTCCGGCCAGGGCTTGGCTCCGGCAGA
Marker11610	c	CATTTCACCACCTCCACCATTCACTGCCTCXXXXXXXXXXCTTCTCCGGCCAGGGCTTGGCTCCGGCAGC
>Marker6122	aoxbb
Marker6122	a	TGGACTCGCAACACAACCTATCCCCTTACCXXXXXXXXXXCTACCTCTCGACAACATCCCAACCCCACCC
Marker6122	b	TGGACTCGCAACACAACCTATCCCCTTACCXXXXXXXXXXCTACCTCTCGACCACATCCCAACCCTGCCC
>Marker21862	aoxbb
Marker21862	a	CAACTTCCTGCATCTGTACTAGAACTGTTGXXXXXXXXXXTCCTTCGGCCGCGTGCCATAGCTTCTGAAA
Marker21862	b	CAACTGCCTGCATCTGTACTAGAACTGCTGXXXXXXXXXXTCCTTCGGCCGCGTGCCATAGCTTCTGAAA
>Marker55618	efxeg
Marker55618	e	ATGCAACTGTTACAAAAACTATTTGTAACGXXXXXXXXXXCTCCTACTTGTAACGGTAAGGTAAATACCG
Marker55618	f	ATGCAACTATTACAAAAACTATTTGTAACGXXXXXXXXXXCTCCTACTTGTAACGGTAAGGCAAATACCG
Marker55618	g	ATGCAACTGTTACAAAAACTATTTGTAACGXXXXXXXXXXCTCCTACTTGTAACGGTAAGGTAAATACCA
>Marker26896	abxcc
Marker26896	a	TAAGTGGAGAGAGAGAGAGAAACAGAGAGAXXXXXXXXXXTAATCACGGTCACTGGACTATGCAATAGTC
Marker26896	b	TAAGTGGAGAGAGAGAGAGAGAAACAGAGAXXXXXXXXXXTAATCACGGTAACTGGACTATGAAATAGTC
Marker26896	c	TAAGTGGAGAGAGAGAGAGAGAGAGAGAAAXXXXXXXXXXTAATCACGGTCACTGGACTATGCAATAGTC
>Marker21298	aoxbb
Marker21298	a	AGAACGGAAGCAAAAGCACAAAGTAGGGGAXXXXXXXXXXAATTGGTACTACATAGTGTCCAAGATAGAG
Marker21298	b	AGAACGGAAGTAAAAGCACAAAGTAGGGGAXXXXXXXXXXAATTGGTACTACATAGTGTCCAAGATAGAG
>Marker20747	aoxbb
Marker20747	a	CCCCTGTCAGCCCCCTTGGTTTCCGTGAAAXXXXXXXXXXCTCGCCCTCATTCTCCTTCAAATTCCCCTC
Marker20747	b	CCCCTGTCAGCCCCCTTGGTTTTCGTGCAAXXXXXXXXXXCTCGCCCTCCTTCTCCTTCAAATTCCCCTC
>Marker45594	aoxbb
Marker45594	a	TGCTGGCTTGATGCAAATTATGGTTCTATTXXXXXXXXXXTGTTTGTGGTTGGATTGAGCCGAGGCTCAG
Marker45594	b	TGCTGGCTTGATCCAAATTATGGTTCTATTXXXXXXXXXXTGTTTGTGGTCAGATTGAGCTGAGGCTCAG
>Marker150759	aoxbb
Marker150759	a	CAGAGGCTGACATAAAAAAGATTCCTTATCXXXXXXXXXXATCTGCCCAATTTGATGATCTATTCCTGGT
Marker150759	b	CAGAGGCTGACATAAAGGAGATTCCTTATCXXXXXXXXXXATCTGCCCAGTTTGATGATCTATTCCTGGT
>Marker52571	aoxbb
Marker52571	a	CATAACTTCAATCAAAGTATAATTGGGGGTXXXXXXXXXXTTCATCACAAACAATCTGCTCCTTGTCTGC
Marker52571	b	CATTACTTCAATCAAAGTATAATTGGGGGTXXXXXXXXXXTTCATCACAAACAATCCGCTCCTTGTCTGC
>Marker28584	aoxbb
Marker28584	a	GAATGTGTTGTTTGAGTAGTGCTGAGTGTGXXXXXXXXXXTCGGCGGTGAAGATGTTTATGAATTGTAGT
Marker28584	b	GAATGTGTTGTTTGAGTAGTGCTCAGTGTGXXXXXXXXXXTCGGCGGTGAAGATGTTTATGAATTGTAGT
>Marker32074	aoxbb
Marker32074	a	GACTCTAAAATGGTGGTGAAGTTTTGAAAGXXXXXXXXXXAAAAGGCATCAACCAAATGGTGGTGATGTT
Marker32074	b	GACTCTAAAATGTTGGTGAAGTTTTGAAAGXXXXXXXXXXGAAAGGCATCAACCAAATGGTGGTGATGTT
>Marker30018	aoxbb
Marker30018	a	TTACATTGATCCTTGTCAAAATCACCAATCXXXXXXXXXXGACAGTTTGAGTCGCGAAAGGGTCGCTTGC
Marker30018	b	TTACATCAATCCTTGTCAAAATCACCAATCXXXXXXXXXXCGCAGTTTGAGTTGTGAAAGGGTCGCTTGC
>Marker83084	aoxbb
Marker83084	a	AATAGGTTCTAACTGCTACTAAGGCTGCTAXXXXXXXXXXTAAGAATTGAAACCTCTGTTAGACTGGCCC
Marker83084	b	AATAGGTTCCAACTGCTACTAAGGCTGCTAXXXXXXXXXXTAAGAATTGAAACCTCTGTTAGACTGGCCC
>Marker22510	aoxbb
Marker22510	a	CCCGTAACCTAGCGTCAACCTACCCGGCTAXXXXXXXXXXTAATGCAAACCTACCCAATCCCCACAAACC
Marker22510	b	CCCGTAACCTAGCGTCAACCTACCCGGCTAXXXXXXXXXXTAATTCAAACCTACCCAATCCCCACAAACC
>Marker180747	aoxbb
Marker180747	a	ATGATACACCAACGTTCCTCTTAGAATCCTXXXXXXXXXXATGTATCAACATATCATTCCTCAAACGACG
Marker180747	b	ATAATACAGCAACGTTCCTCTTAGAATCCTXXXXXXXXXXATGTATCAACATATCATTCCTCAAACGACG
>Marker28293	aoxbb
Marker28293	a	TCACCATTGGGTGGCGTTGTATTATTATAAXXXXXXXXXXTGCCTCTGTGACACTGAGTCATATGATTCC
Marker28293	b	TCACCATTGGGTGGCGTTGTATTATTATACXXXXXXXXXXTGCCTCTATGACACTGAGTCATATGATTCC
>Marker30707	aoxbb
Marker30707	a	AAGAAAACAACTGCAGTTAGAGCTCGATTCXXXXXXXXXXAGGCCGGGTTCCGACGGTGTACTTTCGCGA
Marker30707	b	AAGAAAACAACTGCAGTTAGAGCTCGATTCXXXXXXXXXXAGGCCGGGTTCTGATGGTGTACTTTTGCGA
>Marker76440	abxcc
Marker76440	a	ACCTAACTGACTCACACTAGCAATGTGTACXXXXXXXXXXAAAGGCTCAAGATGTGGAACGCTTCCATAC
Marker76440	b	ACCTAACTGACTCACACTAGTAATGTCTACXXXXXXXXXXAAAGGCTCAGGATGTGGAATGCTTCCATAC
Marker76440	c	ACCTAACTGACTCACACTAGTAATGTGTACXXXXXXXXXXAAAGGCTCAGGATGTGGAATGCTTCCATAC
>Marker16381	aoxbb
Marker16381	a	TGGATATGGAGACAAAGAGGTATGACACTAXXXXXXXXXXAGTAATATCAGCATACTAATTTAGGCTAGC
Marker16381	b	TGGATATGGAGACAAAGAGGTATTACACTAXXXXXXXXXXAGTAATATCAGCATACTGATTTAGGCTAGC
>Marker33740	abxcc
Marker33740	a	ACACTCCTTCCCTGCGATTGTTGAGGACTCXXXXXXXXXXTCAAGGTTGTGGTTACCACTATCTCGTATA
Marker33740	b	ACACTCCTTCCCTGCGATTGTTGAGGACTCXXXXXXXXXXTCAAGGTTGTGGTTACCACTCTCTCGTATA
Marker33740	c	ACACTCCTTTCCTGTAATTATTGAGGACTCXXXXXXXXXXTCAAGGTTGTGGTTACCACTATCTCGTATA
>Marker53152	aoxbb
Marker53152	a	TAGTGGCGATCGAAAATTACAGGGTTAGGGXXXXXXXXXXCAAGTTTGGGTTCTTGGGGTTGAAAGTGGT
Marker53152	b	TAGTGGCGATCAAAAATTACAGGGTTAGGGXXXXXXXXXXCAAGTTTGGGTTCTTGGGGTTGAAAGTGGT
>Marker50003	ccxab
Marker50003	a	ATTTGAGCAGGGGCTATGAAGGTTTGTGGGXXXXXXXXXXGAGGGCTTCAAAGCATTTGGCAGAGGTGGG
Marker50003	b	ATTTGAGCAGGGGCTATGAAGGTTTGTGGGXXXXXXXXXXGAGGGCTTGAAAGCATTTGGCAGAGGTGGG
Marker50003	c	ATTTGAGCAGGGGCTATGAAGGGTTGTGGGXXXXXXXXXXGAGGGCTTGAAAGCATTTGGAAGAGGTGGG
>Marker152619	nnxnp
Marker152619	n	CCATCGCGATGGGAACGACAGTACCCAAAAXXXXXXXXXXATCGGTAAAGCATATGGGACTTGGTGCACA
Marker152619	p	CCATCGCGATGGGAATGACAGTACCCAAAAXXXXXXXXXXATCGGTAAAGCATATGGGACTTGGTGCACA
>Marker26868	ccxab
Marker26868	a	GTGGTCCTAAAAGTATTAGCGCTGGTCACAXXXXXXXXXXCCAAAGATCCACTGAGCCTTCATCTCAGTG
Marker26868	b	GTGGTCCTAAAAGTATTAGCGCTGGTCACAXXXXXXXXXXTCAAAGATCCACTGAGCCTTCATCTCAGTG
Marker26868	c	GTGGTCCTGAATGTATTAGCGCTGGTCACAXXXXXXXXXXCCGAAGATCCATTGAGCCTTCATCTCGGTG
>Marker30394	ccxab
Marker30394	a	GTTGCAAGATGTATAATCTACATTGGATAAXXXXXXXXXXTTATGTCTAGACTGAGTTACCTGTGTGGTT
Marker30394	b	GTTGCAAGATGTATAATCTACTTTGGATAAXXXXXXXXXXTTATGTCTAGACTGAGTTACCTGTGTGGTT
Marker30394	c	GTTGCAAGATGTATAATCTCCTTTGGATAAXXXXXXXXXXTTATGTCTAGACTGAGTTACCTCTGTGGTT
>Marker44407	ccxab
Marker44407	a	ACTCCCTTGCTTTGACTCGACTGTTATAGTXXXXXXXXXXTGAATAAAAGTTATTGATCCCGTACTTGAC
Marker44407	b	ACTCCCTTGCTTTGACTCGACTGTTATAGTXXXXXXXXXXTGAATAAAAGTTATTGATCCCGTACTTGGC
Marker44407	c	ACTCCATTGCTTTGACTCGACTGTTATAGTXXXXXXXXXXTGAATAAAAGTTATTGATCCCGTACTTGGC
>Marker8972	nnxnp
Marker8972	n	GCACTTGACTGAGGAGGGGGAGAAGACTCCXXXXXXXXXXGCTGAGAAGGACGCTGGGGATGAGAGTCTG
Marker8972	p	GAACTTGACTGAGGAGGGGGAGAAGACTCCXXXXXXXXXXGCTGAGAAGGACGCTGGGGATGAGAGTCTG
>Marker46786	ccxab
Marker46786	a	GTGGTGTTGTGCTCTTGAGAGAGTTTTATAXXXXXXXXXXCTCCCCCAAAGCGTGTTGTGGAGTTTGCTA
Marker46786	b	GTGGTGTTGTGCTCTTGAGAGAGTTTTATAXXXXXXXXXXCTCCCCCAAAGGGTGTTGTGGAGTTTGCTA
Marker46786	c	GTGGTGTTGTGCTCTTGAGAGAGATTTATAXXXXXXXXXXCTCCCCCAAAGCGTGTTGTGGAGTTCGCTA
>Marker41611	ccxab
Marker41611	a	GAGAGGATAACTCACCGGAGAGTAAGAGGTXXXXXXXXXXATTTCCTCCCAAATTATTGAGTGTCTGGCT
Marker41611	b	GAGAGGATAACTCACCGGAGAGTGAGAGGTXXXXXXXXXXATTTCCTCCCAAATTATTGAGTGTCTGGCT
Marker41611	c	GAGAAGATAACTCACCGGAGAGTGAGAGGTXXXXXXXXXXATTTCCTCCCAAATTATTGAGTGTCTGGCT
>Marker97241	ccxab
Marker97241	a	AGGTATAAATGTGGTCTACTAGATCAGTGAXXXXXXXXXXTTATAGAGTAATATGGGTGATGAGTTGTTG
Marker97241	b	AGGTATAAATGTGGTCTACTGGATCAATGAXXXXXXXXXXTTATAGAGTAATATGGGTGATGAGTTGTTG
Marker97241	c	AGGTATAAATGTGGTCTAATGGATCAGTGAXXXXXXXXXXTTATAGAGTAATATGGGTGATGAGTTGTTG
>Marker48170	ccxab
Marker48170	a	CCCTGTCCTTCTCCTAATTTACCAGAATTGXXXXXXXXXX----AGCTCTTCCCCAACTACTCTGACTTTTCAA
Marker48170	b	CCCTGTCCTTCTCCTAATTTACCTAAATTGXXXXXXXXXX----AGCTCTTCCCCAACTACTCTGACTTTTCAA
Marker48170	c	CCCTGTCCTTCTCCTAATTTACCTGAATTGXXXXXXXXXXCCCTAGCTCTTCCCCAACTACTCTAAC-TTT---
>Marker19351	nnxnp
Marker19351	n	GGCCTGGTACTAGTAAGGTGATCAAATCACXXXXXXXXXXACAGCCTAAGACCTAGTACTAGCAAGGTGA
Marker19351	p	GGCCTGGTACTAGTAAGGTGATCAAATCACXXXXXXXXXXACAGCCTAAGACCTAGTACTAGAAAGGTGA
>Marker19401	ccxab
Marker19401	a	CGGTTGTGTGGTCTGTGGGTGAAGTGGTTGXXXXXXXXXXCCAATATTGTTGGAGTAAGTGTTGTGTGAT
Marker19401	b	CGGTTGTGTGGTCTGTGGGTGAAGTGGTTGXXXXXXXXXXCCAGTATTGTTGGAGTAAGTGTTGTGTGAT
Marker19401	c	CGGTTGTGTGGTCTGTGGGCGAAGTGGTTGXXXXXXXXXXCCAGTATTGCTGGAGTAAGTGTTGTGTGAT
>Marker18539	aoxbo
Marker18539	a	ACGGGAGTTCAGTAATATTACCCAGAAATCXXXXXXXXXXAGCAGTAGCAGTAGCACGATAATAGTGGTG
Marker18539	b	ACGGGAGTTCAGTAATATTGACCAGAAATCXXXXXXXXXXAGCAGTAGCAGTAGCACGATAATAGTGGTG
>Marker79779	ccxab
Marker79779	a	AGACCCACGAGCGAAACTACCTGACACATGXXXXXXXXXXTATATTGCCAGCATAGTTATGCAGTCGATA
Marker79779	b	AGACCCACGAGCGAAACTACCTGACACATGXXXXXXXXXXTATATTTCCAGCATAGTTATGCAGCCGATA
Marker79779	c	AGACCCACGAGTGAAACTACCTGACACATGXXXXXXXXXXTATATTGCCAGCATAGTTATGCAGCCGATA
>Marker162988	nnxnp
Marker162988	n	TGAAGTCTTTCACATAGACTACATAGCCTAXXXXXXXXXXCAAGATCAACGATCCTCAAACATCTGCTCC
Marker162988	p	TGAAGTCTTTCACATAGACTACATAGCCTAXXXXXXXXXXCAAGATCAATGATCCTCAAACATCTGCTCC
>Marker47058	lmxll
Marker47058	l	GGACAACACAGTTATCCATAAGGCTTTCAAXXXXXXXXXXCTTGCAGCCCATTCATCGACTGTGCCCAGC
Marker47058	m	GGACAACACAGTTATCCATAACGCTTTCAAXXXXXXXXXXCTTGCAGCCCATTCATCGACTGTGCCCAAC
>Marker29805	lmxll
Marker29805	l	GGCAGTCGAGAAAGAGTTGGAGTCCCCTAAXXXXXXXXXXAAGGCGGCCGTGGTGCATAACCAAGGTTAG
Marker29805	m	GGCAGTCGAGAAAGAGTTGGAGTCCACTAAXXXXXXXXXXAAGGCGGCCGTGGTGCATAACCAAGGTCAG
>Marker14000	lmxll
Marker14000	l	CTGTCAAATGGCTTGGGGTTGTAATGTATTXXXXXXXXXXTGAGTTGTGAAGCCTACTGTTGCTGAGTTT
Marker14000	m	CTGTCAAATGGCTTGGGGTTGTAATGTATTXXXXXXXXXXTGAGTTGTGAAACCTACTGTTGCTGAGTTT
>Marker37883	lmxll
Marker37883	l	GATGACTTGAATGGGTGATCTAAAATGATCXXXXXXXXXXCTGGTATGACTTGCGTAAGTCTAAACCTAG
Marker37883	m	GATGACTTGAATGGGTGATCTAAAATGATCXXXXXXXXXXCTGGTATGACTTGCGTAAGTCTAAACCCAG
>Marker93611	abxcc
Marker93611	a	TAATCAATATCTACATCATAAAACTCACAAXXXXXXXXXXGAAATATACCAGTGGTTGTTGATGATGTCC
Marker93611	b	TAATCAATATCTACATCATAAAACTCACAAXXXXXXXXXXGAAATATTCCAGTGGTTGTTGATGATATCC
Marker93611	c	TAATCAATATCTACATCATAAAACTCACAAXXXXXXXXXXGAAATATACCAGTGGTTGTTGATGATATCC
>Marker26328	lmxll
Marker26328	l	GAATGAGGGACCATAATTGATCAAGTTGCTXXXXXXXXXXGGGTCAATGGTCGACCCACACTCTTATGCA
Marker26328	m	GAATGAGGGACCATAATTGATCGAGTTGCTXXXXXXXXXXGAGTCAATGGTCGATCCACACTCTTATGCA
>Marker12855	lmxll
Marker12855	l	CTGACCCGTCCCATCCAGCCCTCTTGCCAGXXXXXXXXXXCAAAAGCTATCAGAAAGCTATCATCAGAAA
Marker12855	m	CTGACCCGTCCCATCCAGCCCTCTTGCCAGXXXXXXXXXXCAAAAGCTATCAGAAAGCTATCAGCAGAAA
>Marker89240	aoxbb
Marker89240	a	CTGTAAACCCAAAACTAACGTCCCAAAAACXXXXXXXXXXCCGAAGACATAATCTTGTTGAGCCTCTCTC
Marker89240	b	CTGTAAGCCCAAAACTAATGGCCCAAAAACXXXXXXXXXXCCGAAGACATAATCTTGTTGAGCCTCTCTC
>Marker70463	aoxbb
Marker70463	a	GATGTTCGCGATGCTCTTCCAACAGTGGATXXXXXXXXXXGTGCGTAACAAGGGTTATCTCATAAGGCTT
Marker70463	b	GATGTTCGCGATGCTCTCCCAACAGTGGATXXXXXXXXXXGTGCGTAACAAGGGTTATCTCATAAGGCTT
>Marker12875	lmxll
Marker12875	l	TCACCAACAATGGGCACCCTCGCTTGCGTGXXXXXXXXXXTGTGTACAGGTGTGAAAGGAAATAGTGGAG
Marker12875	m	TCACCAACAATGGGAACCCTCGCTTGCGTGXXXXXXXXXXTGTGTGCAGGTGTGAAATGAAATAGTGGAG
>Marker13690	aoxbb
Marker13690	a	GTGTACATTGCACACCTTAGTTACCCACAGXXXXXXXXXXCCAGTAAAATGATTATGGTTGTGGTTACGG
Marker13690	b	GTGTACCTTGCACACCTTAGTTACCCACAGXXXXXXXXXXCCAGTAAAATGATTATGGTTGTGGTTACGG
>Marker208034	lmxll
Marker208034	l	CTCTCTCTATCACATACATACTCTACGTAGXXXXXXXXXXCCTGCTGTTCTTCCTTGGAGCTTGAGTAGA
Marker208034	m	CTCTCTCTATCACATACATACTCTACGTAGXXXXXXXXXXCCTGCTGTTCTTCCTTGGAGCTTGAGCAGA
>Marker40156	efxeg
Marker40156	e	ATGGGAGTTCATCAATATTACCCAAAAACTXXXXXXXXXXGTAATGGTGGTCATAACTGTAACTATAACC
Marker40156	f	ATGGGATTTCATCAATATTACCCAAAAACTXXXXXXXXXXGTAATGGTGGTCATAACTATAACTACAACC
Marker40156	g	ATGGGATTTCATCAATATTACCCAAAAACTXXXXXXXXXXGTAATGGTGGTCATAACTGTAACTACAACC
>Marker16067	aoxbb
Marker16067	a	GGTAATCGCAGTGCCCACCTCACTAAACTGXXXXXXXXXXCTAAGCACTAAGACACTACCACCACTCGCA
Marker16067	b	GGCAATCGCAGTGCCCACCTCACTAAACTGXXXXXXXXXXCTAAGCACTAAGACACTACCACCACTCGCA
>Marker144056	lmxll
Marker144056	l	TCTTAGCTTTGTGTTCTTCGGATCCACATTXXXXXXXXXXATGCTCTGTGGTCAGAGCCTTCTAAATACA
Marker144056	m	TCTTAGCTTTGTGGTCTTCGGATCCACATTXXXXXXXXXXATGCTCTGTGGTCAGAGCCTTCTAAATAGG
>Marker20502	aoxbb
Marker20502	a	ACGTACCGGGCCGGGTCGGGTACCCGGTATXXXXXXXXXXTAGCATTTGTGGAAGGATATTGTTGTGCAC
Marker20502	b	ACATACCGGGCCGGGCCGGGTACCCGGTATXXXXXXXXXXTAGCATTTGTGGAAGGATATTGTTGTGCAC
>Marker90694	aoxbb
Marker90694	a	GAGAGGACGTTGTGACTGAGGACTCGGAGTXXXXXXXXXXACGAAGAGGATTCATCTTGCTATGTATCAA
Marker90694	b	GAGAGGACGTTGTGACAGAGGACTCGGAGTXXXXXXXXXXACGAAGAGGATTCATCTTGCTATGTATCAA
>Marker51109	aoxbb
Marker51109	a	GCGGGACTTCAACAATATTGCTCAGAAACCXXXXXXXXXXTGGTCCTAACCAGAACCATAATCATAATTG
Marker51109	b	GCGGGACTTCAACAATATTGCTCAGAAACCXXXXXXXXXXTGGTCCTAACCAGAACCGTAATCATAATTG
>Marker40570	aoxbb
Marker40570	a	GAGCATAATATGCAATAGATGATCTGAGAAXXXXXXXXXXCCTTCCTTGTAATCTCCATACCTTTACAGG
Marker40570	b	AAGCATAGTATGCAATAGATGATCAGAGAAXXXXXXXXXXCCTTCCTTGTAATCTCCATACCTTTGCAGG
>Marker7907	abxcc
Marker7907	a	CACTCCAGCAACTCCCACGCTCAATATACAXXXXXXXXXXACTTGTCGTGTAACACACAACAACTCCCCC
Marker7907	b	CACTCTAGCAACTCCCACGCCTGAGATACGXXXXXXXXXXACTTGTCGCGTAACACACAACAACTCCCCC
Marker7907	c	CACTCCAGCAACTCCCACGCTCAAGATACAXXXXXXXXXXACTTGTCGTGTAACACACAACAACTCCCCC
>Marker38195	aoxbb
Marker38195	a	GTGGGAGTTCAGCAATATTGCTCAAAAACTXXXXXXXXXXCCTAACCAAAATCGTAACCGTAATCGTAGT
Marker38195	b	GTGGGAGTTCAGCAATATTGCTCAAAAACTXXXXXXXXXXCCTAACCAAAATCGTAACCGTAATCGTGGT
>Marker19807	aoxbb
Marker19807	a	ATGCGTCAGGTAATTTATTAGCTATCTCCTXXXXXXXXXXTGAGGGAATATTGATGATATGCAGTAGGTG
Marker19807	b	ATGCGTCAGGTAACTTATTAGCCATCTCCTXXXXXXXXXXTGAGGGAATATTGATGATATGCAGTAGGTG
>Marker88488	abxcc
Marker88488	a	TTGTACGTTGCACACCTTGGTTACCCGTTGXXXXXXXXXXCTATTGTGATAATTGCGATTACAGTTTTGG
Marker88488	b	TTGTACGTTGCACACCTTGGTTATCCGCTGXXXXXXXXXXCCATTGTGATAATTGCGGTTATAGTTTTGG
Marker88488	c	TTGTACGTTGCACACCTTGGTTACCCGCTGXXXXXXXXXXCTATTGTGATAATTGCGATTACAGTTTTGG
>Marker45127	abxcc
Marker45127	a	TTCGATAAAGGTTCAGGCTATTAGTGAGTAXXXXXXXXXXGAATTGGAGCTTATAGCAGTCGTGTTTGCT
Marker45127	b	TTCGATGAAGGTTCAGGCTATTAGTGAGTAXXXXXXXXXXGAATTGGAGCTTATAGCAGTCGTGTTTGAT
Marker45127	c	TTCGATGAAGGTTCAGGCTATTAGTGAGTAXXXXXXXXXXGAATTGGAGCTTATAGCAGTCGTGTTTGCT
>Marker130089	lmxll
Marker130089	l	TATGGGAATTGGACACACTAGCAGCAAATTXXXXXXXXXXGCAAAGGGATTGCTGACGTAAGGCCTTAGG
Marker130089	m	TATGGGAATTGGTCACACTAGAAGCAAATTXXXXXXXXXXGCAAAGGGATTGCTGATGTAAGGGCTTAGG
>Marker24809	aoxbb
Marker24809	a	TCATAGCCTATAATAGAAGATCGAAGAAAAXXXXXXXXXXGATGATTGGAGAAGGGACAATACGTATGTC
Marker24809	b	CCATAGCCTATAATAGAAGATCGAAGAAAAXXXXXXXXXXGATGATTGGAGAAGGGACAATACGTATGTC
>Marker19987	aoxbb
Marker19987	a	GTCTCATCTCATCATCATCAAAATATATCTXXXXXXXXXXTACCCTTAGGCCTTCACTTATAACTGCCAG
Marker19987	b	GTTTCATCTCATCATCATCAAAATATATCTXXXXXXXXXXTACCCTTAGGCCTTCACTTATAACTGCCAG
>Marker28493	aoxbb
Marker28493	a	GAATAAGGAACCGTGATCGATCGAGTCACTXXXXXXXXXXATAGTCTTGTGGCTTATGCTGGGTAATTGG
Marker28493	b	GAATAAGGAACCGTGATCGATCGAGTCACTXXXXXXXXXXATAGTCTTGTGGCTTATGCTGGGTAATTGA
>Marker47650	ccxab
Marker47650	a	ACGAGCCTCAAACCCAGCTGCTCCTCATCGXXXXXXXXXXTTTCATGGCTGCTGCTGCTGTGGAGATTAC
Marker47650	b	ACGAGCCTCAAACCCAGCTGCTCCTCATTCXXXXXXXXXXTTTCATGGCTGCTGCTGCTGTGAAGATTAC
Marker47650	c	ACGAGCCTCAAACCCAGCTGCTCCTCATCCXXXXXXXXXXTTTCATGGCTGCTGCTGCTGTGAAGATTAC
>Marker95642	ccxab
Marker95642	a	TCAAGGAAATATATATTGCAATCAATGTTTXXXXXXXXXXCCCATTGTTGTCAGCCCTGATCTATGGATC
Marker95642	b	TCGAGGAAATATATATTGCAATCAATGTTTXXXXXXXXXXCCCATTGTTGTCAGCCCTGATCTATGGATC
Marker95642	c	TTGAGGAAATATATATTGCAATCAATGTTTXXXXXXXXXXCCCGTTGTTGTCAGCCCTGATCTATGGATC
>Marker35598	ccxab
Marker35598	a	AAAAAGTCATATATATCTCAGAGACAGCTTXXXXXXXXXXCCAACTACCTCAGAACTCTAGTGCGTAGGC
Marker35598	b	AAAAAGTCATATATATCTTAGAGACAGCTTXXXXXXXXXXCCAACTACCTCAGAACTCTAGTGCGTAGGC
Marker35598	c	AAAAGGTCATATATATCTCAGAGACAGCTTXXXXXXXXXXCCAACCACCTCAGAACTCTAGTGCATAGGC
>Marker32454	lmxll
Marker32454	l	CATTTCCCAAGGCTTTCAAGCATACAACAAXXXXXXXXXXTTACAACTACATACAACACACCCTATAATT
Marker32454	m	CATTGCCCAAGGATTTCAAGCATACACCAGXXXXXXXXXXTTACAACAACATACAACACACCCTGTAATT
>Marker54785	abxcc
Marker54785	a	GCTATCCACTATCCACTTCATCATCACTAGXXXXXXXXXXTTCTAGAACACCCAAAATACAAAGCCAGTT
Marker54785	b	GCTATCCACTATCTGCTTCATCATCACCAGXXXXXXXXXXTTCTATAACACCCAAAATACAAAGTCAGTT
Marker54785	c	GCTATCCACTATCCGCTTCATCATCACTAGXXXXXXXXXXTTCTAGAACACCCAAAATACAAAGCCAGTT
>Marker239313	aoxbb
Marker239313	a	ATGAAGGTTACTGATGAAGGGACTCCTCAAXXXXXXXXXXACCATCTAATGTACATTATGACCTTGATCG
Marker239313	b	ATGAAGGTTACTGATGAAGGGACTCCTCAAXXXXXXXXXXACCATCTAATGTACATTATGACATTGATCG
>Marker11434	lmxll
Marker11434	l	GTCTCGTATCCAATGGTCTACCTCTATCAAXXXXXXXXXXTTCAAGGATCACCTTAGGGAGAGTCTAAGG
Marker11434	m	GTCTCGTATCCAATGGTCTACCTCTATCAAXXXXXXXXXXTTCAAGGATCACCTTAGGGAGAGTCTAAGA
>Marker44004	lmxll
Marker44004	l	TGGTACAGAGTTGCCCTCTATGTAGGGTATXXXXXXXXXXTGAGAACCCCATTTTATCATTACCCCATCA
Marker44004	m	AGATACAGAGTTGCCCTCTGTGTAGAGTATXXXXXXXXXXTGAGAACCCCATTTTATCATTACCCCATCA
>Marker68907	lmxll
Marker68907	l	TTTTCGGGATGTATTGCGTGATATTCCTGGXXXXXXXXXXATTTCAAGATGACTTATTATCAGGTGGCAG
Marker68907	m	TTTTCGGTATGTATTGCGTGATATTCCTGGXXXXXXXXXXATTTCAAGACGACTTATTATCAGGTGGCAG
>Marker209939	lmxll
Marker209939	l	TGGGCAAATAAAAGATGACAAATATTGGACXXXXXXXXXXATGTCAAAGCAAGTTTCCCTTATCCCCTGT
Marker209939	m	TGGGCAAATAAAAGCTGACAAATATTGGACXXXXXXXXXXATGTCAAAGCAAGTTTCCCTTATCCCCTGT
>Marker56211	aoxbo
Marker56211	a	TGGAGATGGCGATACCACCGTAGATTTTGCXXXXXXXXXXAACTACGTAAATGGGAGACATTGACAGGTC
Marker56211	b	TGGAGATGGCGATACCACCGTAGATTTTGTXXXXXXXXXXAACTACGTAAATGGGAGACATTGACAGGTC
>Marker90135	efxeg
Marker90135	e	ATACAAGATATGCAAAATAAGAAGCGTCTAXXXXXXXXXXCTTGGGAAGATGTTGAGGTGCGAGCGACTG
Marker90135	f	ATACAAGATATGAAAAATAAGAAGCGTCTAXXXXXXXXXXCTTGGGAAGATGTTGAGGTGCGAGCGACTG
Marker90135	g	ATACAAGATATGCAAAATAAGAAGCGTCTAXXXXXXXXXXCTTGGGAATATGTTGAGGTGCGAGCGACTG
>Marker20482	lmxll
Marker20482	l	ATTCCTAGGACAGGTGGTGTCTAGGGATGAXXXXXXXXXXTATGTCTCTCATTAGTTGAAGCCTCGCAAG
Marker20482	m	ATTCCTAGGACAGGTGGTGTCTAGGGATGGXXXXXXXXXXTATGTCTCTCATTAGTTGAAGCCTCGCAAG
>Marker29264	aoxbo
Marker29264	a	-GCACAAGTAACCATCTCCTGAATTGAATCAXXXXXXXXXXAGTCGCCCTAATGCCGAGCAACCAAGAATC
Marker29264	b	AGCACAAGTAACCATCTCCTGAATTGAATC-XXXXXXXXXXAGTCACCCTGATGACAAGCAACCAAGAATC
>Marker12626	lmxll
Marker12626	l	ACTGGGTCCAAGTGTACATCTCTCAATCAAXXXXXXXXXXTCAGTCACTCCATTACCTCTGTTACCTCTG
Marker12626	m	ACTGGGTCCAAGTGTACGTCTCTCAATCAAXXXXXXXXXXTCAGTCACTCCATTACCTCTGTTACCTCTG
>Marker28678	aoxbo
Marker28678	a	AGCTACCTGGGATCACACGGGTGACCAAGAXXXXXXXXXXGGCAAGTGAACGCAACCAACGTCTTCTCCA
Marker28678	b	AGCTACCTGGGATCACACGGGTGACCAAGAXXXXXXXXXXGGCAAGTGAACGCAACCGACGTCTTCTCCA
>Marker40029	lmxll
Marker40029	l	AGACACAAGATTTGTCCTTTAGCAAGCACAXXXXXXXXXXAACAACTTTGTATGAGGTTTCATTGCACTC
Marker40029	m	AGACACAAGATTTGTCCTTTAGTAAGCACAXXXXXXXXXXAACAACTTTGTATGAGGTTTCATTGCACTC
>Marker18349	aoxbo
Marker18349	a	CATCTTGGTACTGCCAGGATGTATGGTGTAXXXXXXXXXXTCAACAATGTCGCACAACGCTGTTTCCGAC
Marker18349	b	CATCTTGGTACTGCCAAGATGTATGGTGTAXXXXXXXXXXTCAACAGTGTCGCACAACGCTGCTTTCGAC
>Marker21111	abxcc
Marker21111	a	TCACAGGTTGAACTCCCCTGTTTCTTCGATXXXXXXXXXXGAACGCCTAATCACCCTGAGCGCTGCTTAT
Marker21111	b	TCACGGGTTGAACTCCCCTGTTTCTTCGATXXXXXXXXXXGATCGCCTAAGCACCCTGAGCGCTGCTTAT
Marker21111	c	TAACGGGTTGAACTCCCCTGTTTCTTCGATXXXXXXXXXXGAACGCCTAATCACCCTGAGCGCTGCTTAT
>Marker16576	aoxbb
Marker16576	a	GGGAGAGAGGGTGGATAAATCGAGGCTTACXXXXXXXXXXTCGAGCTTCAATCTGAAGGAAGCTTAGTGA
Marker16576	b	GGGAGAGGGGGTGGATAAATCGAGGCTTACXXXXXXXXXXTCGAGATTCAATCTGACGGAAGCTTAGTGA
>Marker39627	aoxbb
Marker39627	a	---CTTCGGCCTCTGGTTCTTTGGTATCTAAAAXXXXXXXXXXGCTTTAGTTTCTCTGTTGGTAGTTGAGCCT
Marker39627	b	TCACTTCGGCCTCTGGCTCTTTGGTATC---CAXXXXXXXXXXGCTTTAGTTTCTCTGTTGGTAGTTGAGCAT
>Marker14416	lmxll
Marker14416	l	CAATGTAGTGATGCTTTCGCAGCACTAATCXXXXXXXXXXGCATATGACATACAGTACTCCTCCTGCTCT
Marker14416	m	CAATGTAGTGATGCTTTCGCAGCACTAATCXXXXXXXXXXGCATATGACATACAGTACTCCTCCCGCTCT
>Marker16272	aoxbb
Marker16272	a	AGTGAGGGAGCAACCATTAGGTGTGGTTGAXXXXXXXXXXAAGAGAAGGGGAGAAGGGTCTACTTGCAAT
Marker16272	b	AGTGAGGGAGTAACCACTGGGTGTGGTTGAXXXXXXXXXXAAGAGAAGGGGAGAAGGGTCTACTTGGAAT
>Marker52269	abxcc
Marker52269	a	ATGTAGAGGTACTGATCCAGTAAGTCCTGCXXXXXXXXXXCTAGCAGAGCTAATGGATCATAGCATCGCC
Marker52269	b	ATGTAGAGGTATTGATCCGGTAAGTCCTGCXXXXXXXXXXCTAGCTGAGCTAATGGATCATACCATCGCC
Marker52269	c	ATGTAGAGGTACTGATCCAGTAAGTCCTGCXXXXXXXXXXCTAGCTGAGCTAATGGATCATAACATCGCC
>Marker31153	ccxab
Marker31153	a	CCAATTTCCTTATATTTGCACTTAGGCCCTXXXXXXXXXXACTAGGACCCCGTGGTTCCTTCCTCCTACA
Marker31153	b	GCAATTTCCTTATATTTGCACTTAGGCCCTXXXXXXXXXXACTGGGACCCCGTGGTTCCTTCCTCCTGCA
Marker31153	c	GCAATTTTCTTATATTTGCACTTAGGCCCTXXXXXXXXXXACTGGGACCCCGTGGTTCCTTCCTCCTCCA
>Marker11473	nnxnp
Marker11473	n	TCGGTGTCAAAGTTGTCTCGATGGAGATGAXXXXXXXXXXGAAGAATCGCTGCTGGTTTCGATTTCGGGG
Marker11473	p	TCGGTGTCAAAGTTGTCTCGATGGAGATGAXXXXXXXXXXGAAGAATCGCTGCTGGTTTCGATTTCGGTG
>Marker54896	nnxnp
Marker54896	n	AGATGCGCGAGCAATATGAGACACTTGTTCXXXXXXXXXXCCAACAACAATAGGACCAACTTTGGTTATG
Marker54896	p	AGATGCGCGAGCAATATGAGACACTTGTTCXXXXXXXXXXCCAACAACAATAGGAACAACTCTGGTTATG
>Marker13500	nnxnp
Marker13500	n	GATAGCTAACAGGAAGTGGGAGTGAATGATXXXXXXXXXXTCTCTGAACTATATAGATTTGTTCCTCCAG
Marker13500	p	GATAGCTAACAGGAAGTGAGAGTGAATGATXXXXXXXXXXTCTCTGAACTATATAGATTTGTTCCTCCAG
>Marker168399	nnxnp
Marker168399	n	TCCTGAGATGTACACTTGGACTGAATTCAAXXXXXXXXXXTCATTGTCAGTAGAGGTATTATCCATATGC
Marker168399	p	TCCTGAGATGTACACTTGGACTGAATTCAAXXXXXXXXXXTCATTGTCAGTAGAGGTATTATCCGTATGC
>Marker22375	nnxnp
Marker22375	n	TGGCATCGTACCTGATATGGAGGATGACACXXXXXXXXXXGTGACCTGGTCCTAAAATTGGTACCAGGTG
Marker22375	p	TGGCATAGTACCTGATATGGAGGATGACACXXXXXXXXXXGTGACCTGGTCCTAAAATTGGTACCAGGTG
>Marker196300	nnxnp
Marker196300	n	GCTGTCTCGTTGGGCCTTCTTGAATGGAGGXXXXXXXXXXTCAAATTTCTCGATCGATCCGCGTGAGCAG
Marker196300	p	GCTATCTCGTTGGGCCTTCTTGAATGGAGGXXXXXXXXXXTCAAATTTCTCGATCGATCCGCGTGAGCAG
>Marker20303	nnxnp
Marker20303	n	GGCCCATCTTGGGTGAATAAAAGGAAGATGXXXXXXXXXXGGCTGTTGGTCATACCGAAAACCCTTAGGG
Marker20303	p	GGTCCATCTTGGGTGAATAAAAGGAAGATGXXXXXXXXXXGGCTGTTGGTCATACCAAAAACCCTTAGGG
>Marker19296	nnxnp
Marker19296	n	CATCGCCACCTTGGCTGCTACTATGGCTACXXXXXXXXXXAATACCTACAAATTATGTACATAATTGTTT
Marker19296	p	CACCGCCACCTTGGCTGCTACTATGGCTACXXXXXXXXXXAATACCTACAAATTATGTACATAATTGTTT
>Marker41699	nnxnp
Marker41699	n	CCAACACGCTTCAAAATCTAAAATGGTCCAXXXXXXXXXXACCAATTCCAAATGATCCTTCCAGGCCCCT
Marker41699	p	CCAACACGCTTCAAAATCTAAAATGGTCTAXXXXXXXXXXACCAATTCCAAATGATCCTTCCAGGCCCCT
>Marker211822	nnxnp
Marker211822	n	TCCTAATCTTTCCCGAATTTGGATGTTGAGXXXXXXXXXXCGTGAATCATTGTGCTGCACTTAGTGGATG
Marker211822	p	TCCTAATCGTTCCCGAATTTAGATGTTGAGXXXXXXXXXXCGTGAATCATTGTGCTGCACTTAGTGGATG
>Marker41108	ccxab
Marker41108	a	ACAGTGGATTGAGGAGAACAAGCAAAGGAT-XXXXXXXXXXCTACAGCAAACAGGGGCTTCAGCGACTATA
Marker41108	b	ACAGTGGATTGAGGAGAACAAGCAAAGGAT-XXXXXXXXXXCTACAGCAAACAGGGGCTTCAGCGACTGTA
Marker41108	c	-CAGTGGATTGAGGAGAACAAGCAATGGATGXXXXXXXXXXCTACACCAAACAGGGGCTTTAGCGACTGTA
>Marker49749	nnxnp
Marker49749	n	CTAAGACTGCTGCGGTTTTGGGGATGGACGXXXXXXXXXXGTGAGTGCAATTGGTGAGCACCCTGAGCAT
Marker49749	p	CTAAGACTGCTGCGGTTTTGGGGATGGACGXXXXXXXXXXGTGAGTACAATTGGTGAGCACCCTGAGCAT
>Marker174638	nnxnp
Marker174638	n	ACCATCAATGAAATCCATCGATATATCATCXXXXXXXXXXAGTCTTCAAGCTTCTATCAAATGAATTGAT
Marker174638	p	ACCATCAATGAAATCCATCGATATATCATCXXXXXXXXXXAGTCTTCAAGCTTCTATCAAATGAACTGAT
>Marker87976	ccxab
Marker87976	a	CACTTACATATTATGATTAGGATAGAATGGXXXXXXXXXXCACATATTACGCCCACAAAGCAATGTTGAA
Marker87976	b	CACTTGCATATTATGATTAGGATAGAATGGXXXXXXXXXXCACATATTACGCCCACAAAGCAATGTTGAA
Marker87976	c	CACTTGCATATTATGATTAGGATATAATGGXXXXXXXXXXCACATATTACGCCAACAAAGCAGTGTTGAA
>Marker39125	nnxnp
Marker39125	n	GGACAAATAATAGATACTGCTGGATCAGGAXXXXXXXXXXGGAAACACCCAAGATCTTGTTAGCAGTGAA
Marker39125	p	GGACAAATAATAGATACTGCTGGAGCAGGAXXXXXXXXXXGGAAACACCCAAGATCTTGTTAGCAGTGAA
>Marker15337	ccxab
Marker15337	a	CATACAGGGGGTACGACCCATAGACCCCTAXXXXXXXXXXTTATACTCCACATCCTAACTGGGGCTCTAA
Marker15337	b	CATATAGGGGGTACGACCCATAGACCCCTAXXXXXXXXXXTTATACTCCACATCCTAACTGGGGCTCTAA
Marker15337	c	CATACAGGGGGTACGACCCATAGACCCCTAXXXXXXXXXXTTATACTTCACATCCTAACTGGGGATCTAA
>Marker52427	nnxnp
Marker52427	n	GTAGAAGTTCAATAACATAACTTAGAAACCXXXXXXXXXXACCAGTAGTAGCAGTATGGTAACAGTGGTC
Marker52427	p	GCAGAAGTTCAATAACATAACTTAGAAACCXXXXXXXXXXACCAGTAGTAGCAGTATGGTAACAGTGGTC
>Marker53244	nnxnp
Marker53244	n	GCAAGCTCAAAACTGAGAAAATAAGACGGTXXXXXXXXXXCCGGAGATCCACTGAGACTTTATCTGTGTG
Marker53244	p	GCAAGCTCAAAACTGAGAAAATAAGAGGGTXXXXXXXXXXCCGGAGATCCACTGAGACTTTATCTCTGTG
>Marker181803	nnxnp
Marker181803	n	TCGATATCATTTTTTGCACGATTGATGAATXXXXXXXXXXTTCCTGCACATTGGAATCCTCCTTGATCCA
Marker181803	p	TCGATATCATTTTTTGCACGATTGATGAATXXXXXXXXXXTTCCTGCACATTCGAATCCTCCTTGATCCA
>Marker37048	abxcc
Marker37048	a	TGATCCCAAGGTAATATCACAGACTGGGATXXXXXXXXXXTGTCAACAACAGTGGAGTATGAAGCTTGAC
Marker37048	b	TGATCCCAAGGTACTATCACAGACTGGGATXXXXXXXXXXTGTCAACAACAGTGGAGTATGAAGCTTGAC
Marker37048	c	TGATCCTAAGGTACTATCACAGACTGGGATXXXXXXXXXXTGTCAACAACAGTGGAGTATGAAGCTTGAC
>Marker9734	aoxbb
Marker9734	a	TGGCTTGATCGTGCGAGCCCAGATTTGAGAXXXXXXXXXXGATGAGTGAAGTGTGGTCTGCATTTTGATG
Marker9734	b	TGGCTTGATCGTGCGAGCCCAGATTTGAGAXXXXXXXXXXGAAGAGTGAAGTGTGGTCTGCATTTTGATG
>Marker17145	aoxbb
Marker17145	a	ACATCGAATGAGATGACGAACTGTTGAACAXXXXXXXXXXGTGGATGTGTGATTATGATTCTGATGTTGA
Marker17145	b	ACATCGAATGAGATGACGAACTGTTGAACAXXXXXXXXXXGTTGATGTGTGATTATGATTCTGATGTTGA
>Marker19521	abxcd
Marker19521	a	TGGGAATAAGATGGTCACGTGATCCCTTGGXXXXXXXXXX-CTTGCAATACCAGTCAAGTTTGTGGGGGGG
Marker19521	b	TGGGAATAAGATGGTCACGTGATCCCTTGGXXXXXXXXXXGCTTGCAATACCAGTCAAGTTTGT-GGGGGG
Marker19521	c	TGGGAATAAGATGGTCACGTGATCCCTTGGXXXXXXXXXXGCTTGCAATACTAGTCGAGTTTGT-GGGGGG
Marker19521	d	TGGGAATAAGATGGTCACGTTATCCCTTGGXXXXXXXXXXGCTTGCAATACCAGTCGATTTTGT-GGGGGG
>Marker111048	lmxll
[truncated: 1,908 more rows]
