# Supplementary material for: The First High-Density Genetic Map Construction in Tree Peony (Paeonia Sect. Moutan) using Genotyping by Specific-Locus Amplified Fragment Sequencing
Source: PLoS One. 2015 May 26;10(5):e0128584. doi: 10.1371/journal.pone.0128584 (PMC4444326; doi:10.1371/journal.pone.0128584)
Supplement: S3 Table — (XLS) [file pone.0128584.s004.xls]

## Sheet: Sheet1
S3 Table. Details of genetic linkage map of tree peony constructed by HighMap and JoinMap4.1.
	HighMap			JoinMap4.1
Linkage group	Marker ID	Distance	Position	Marker ID	Distance	Position
LG1	Marker26250	0	1	Marker46563	0	1
LG1	Marker17522	0	2	Marker90751	12.592	2
LG1	Marker28821	2.041	3	Marker55545	34.908	3
LG1	Marker24889	2.041	4	Marker25967	50.966	4
LG1	Marker19470	2.041	5	Marker227803	54.036	5
LG1	Marker79843	2.544	6	Marker23324	54.568	6
LG1	Marker46723	2.544	7	Marker30433	54.875	7
LG1	Marker103648	13.046	8	Marker148987	61.631	8
LG1	Marker18968	13.046	9	Marker47098	64.35	9
LG1	Marker28919	13.046	10	Marker97252	68.775	10
LG1	Marker95295	13.046	11	Marker230155	72.451	11
LG1	Marker16896	13.701	12	Marker20423	75.853	12
LG1	Marker50065	13.701	13	Marker73658	77.153	13
LG1	Marker1199	13.701	14	Marker68816	80.564	14
LG1	Marker42577	13.701	15	Marker69094	80.608	15
LG1	Marker6466	15.087	16	Marker108881	87.591	16
LG1	Marker9246	15.087	17	Marker189979	91.901	17
LG1	Marker32953	15.589	18	Marker51469	97.021	18
LG1	Marker56152	15.589	19	Marker52606	98.367	19
LG1	Marker23610	17.076	20	Marker49426	103.869	20
LG1	Marker33085	19.154	21	Marker90909	107.522	21
LG1	Marker160688	19.154	22	Marker25787	110.022	22
LG1	Marker15657	20.164	23	Marker28991	115.255	23
LG1	Marker56221	20.667	24	Marker40620	118.963	24
LG1	Marker26991	21.169	25	Marker84173	124.592	25
LG1	Marker13921	21.827	26	Marker40063	125.908	26
LG1	Marker27381	21.827	27	Marker40222	125.908	27
LG1	Marker34139	22.179	28	Marker11165	130.721	28
LG1	Marker11181	22.179	29	Marker38149	132.709	29
LG1	Marker59094	22.682	30	Marker103313	134.202	30
LG1	Marker29912	22.682	31	Marker101818	135.21	31
LG1	Marker44198	23.35	32	Marker36294	139.045	32
LG1	Marker78158	23.35	33	Marker212168	143.214	33
LG1	Marker25366	24.205	34	Marker24985	145.828	34
LG1	Marker113018	24.205	35	Marker235424	147.262	35
LG1	Marker6974	24.205	36	Marker52657	152.925	36
LG1	Marker88148	25.728	37	Marker34736	154.266	37
LG1	Marker96962	25.728	38	Marker89285	156.542	38
LG1	Marker18786	25.728	39	Marker87466	157.972	39
LG1	Marker50741	27.416	40	Marker26996	158.63	40
LG1	Marker89285	27.956	41	Marker11089	161.439	41
LG1	Marker222527	28.689	42	Marker222527	165.69	42
LG1	Marker47449	29.176	43	Marker42141	166.198	43
LG1	Marker42141	29.176	44	Marker15441	169.25	44
LG1	Marker15441	29.176	45	Marker50741	172.901	45
LG1	Marker36371	29.176	46	Marker36371	175.332	46
LG1	Marker11089	30.683	47	Marker29912	181.274	47
LG1	Marker106513	31.307	48	Marker47449	182.786	48
LG1	Marker34736	31.741	49	Marker59094	185.388	49
LG1	Marker212168	31.741	50	Marker15657	189.533	50
LG1	Marker26128	31.741	51	Marker44198	190.856	51
LG1	Marker69685	32.83	52	Marker26991	192.644	52
LG1	Marker6970	32.83	53	Marker160688	197.704	53
LG1	Marker87466	32.83	54	Marker27381	198.776	54
LG1	Marker75355	33.457	55	Marker69685	201.017	55
LG1	Marker15540	34.835	56	Marker13921	202.811	56
LG1	Marker38676	34.835	57	Marker6974	204.119	57
LG1	Marker105112	34.853	58	Marker96962	209.287	58
LG1	Marker223430	34.853	59	Marker11181	209.287	59
LG1	Marker22230	34.853	60	Marker78158	211.603	60
LG1	Marker179022	35.337	61	Marker25366	211.847	61
LG1	Marker26996	35.337	62	Marker113018	217.11	62
LG1	Marker78472	35.356	63	Marker18968	225.698	63
LG1	Marker24985	36.701	64	Marker28919	227.292	64
LG1	Marker102699	37.378	65	Marker50065	227.699	65
LG1	Marker235424	37.378	66	Marker9246	232.845	66
LG1	Marker36294	37.378	67	Marker6466	234.84	67
LG1	Marker14429	39.365	68	Marker16896	235.738	68
LG1	Marker52657	39.365	69	Marker32953	236.552	69
LG1	Marker10463	39.477	70	Marker1199	236.913	70
LG1	Marker38149	39.854	71	Marker42577	236.913	71
LG1	Marker103313	41.336	72	Marker33085	239.321	72
LG1	Marker101818	41.336	73	Marker23610	242.675	73
LG1	Marker7336	42.658	74	Marker18786	244.938	74
LG1	Marker37795	42.658	75	Marker56221	246.059	75
LG1	Marker25787	43.323	76	Marker26250	249.964	76
LG1	Marker52606	43.812	77	Marker28821	249.964	77
LG1	Marker84173	44.224	78	Marker34139	251.801	78
LG1	Marker11165	44.224	79	Marker19470	254.844	79
LG1	Marker49426	45.141	80	Marker79843	256.412	80
LG1	Marker28991	45.781	81	Marker6970	258.631	81
LG1	Marker40063	45.781	82	Marker24889	262.855	82
LG1	Marker40222	46.764	83	Marker106513	269.185	83
LG1	Marker35885	47.405	84	Marker17522	271.157	84
LG1	Marker164126	47.405	85	Marker105112	277.645	85
LG1	Marker20633	47.405	86	Marker75355	282.214	86
LG1	Marker108881	47.869	87	Marker132138	291.503	87
LG1	Marker40620	49.457	88	Marker102699	297.332	88
LG1	Marker189979	50.532	89	Marker38676	298.585	89
LG1	Marker52106	52.195	90	Marker14429	301.2	90
LG1	Marker47480	52.254	91	Marker15540	303.021	91
LG1	Marker23981	52.254	92	Marker223430	305.884	92
LG1	Marker31047	53.178	93	Marker26128	307.961	93
LG1	Marker73658	54.161	94	Marker10463	312.505	94
LG1	Marker72531	55.144	95	Marker22230	313.722	95
LG1	Marker18185	55.633	96	Marker7336	315.669	96
LG1	Marker11901	56.122	97	Marker37795	320.485	97
LG1	Marker78049	57.106	98	Marker78472	320.851	98
LG1	Marker69490	57.117	99	Marker11901	329.965	99
LG1	Marker74710	57.128	100	Marker23981	330.665	100
LG1	Marker230155	57.486	101	Marker18185	334.689	101
LG1	Marker20423	57.867	102	Marker78049	340.257	102
LG1	Marker97252	57.867	103	Marker2881	341.82	103
LG1	Marker69094	59.021	104	Marker85404	344.902	104
LG1	Marker2881	59.401	105	Marker10098	346.61	105
LG1	Marker50188	59.782	106	Marker74710	347.297	106
LG1	Marker38860	59.782	107	Marker47480	355.995	107
LG1	Marker212367	59.782	108	Marker38860	357.095	108
LG1	Marker209831	59.782	109	Marker164126	363.308	109
LG1	Marker43299	59.782	110	Marker72531	369.825	110
LG1	Marker225679	61.725	111	Marker35885	370.4	111
LG1	Marker56315	61.725	112	Marker20633	374.916	112
LG1	Marker54624	63.271	113	Marker140570	380.811	113
LG1	Marker30614	63.271	114	Marker43299	381.997	114
LG1	Marker107800	63.271	115	Marker54624	389.073	115
LG1	Marker117907	63.791	116	Marker56315	393.85	116
LG1	Marker6683	63.791	117	Marker117907	395.638	117
LG1	Marker6132	64.31	118	Marker225679	398.019	118
LG1	Marker10098	64.746	119	Marker6683	399.117	119
LG1	Marker90909	65.495	120	Marker52106	402.703	120
LG1	Marker148987	65.724	121	Marker30614	403.335	121
LG1	Marker124392	66.21	122	Marker6132	403.335	122
LG1	Marker85404	66.697	123	Marker107800	405.264	123
LG1	Marker51469	67.021	124	Marker212367	408.021	124
LG1	Marker76338	71.797	125	Marker50188	409.905	125
LG1	Marker90453	71.797	126	Marker209831	410.837	126
LG1	Marker33908	71.797	127	Marker33908	417.066	127
LG1	Marker208458	71.797	128	Marker81260	420.809	128
LG1	Marker23597	71.797	129	Marker23597	420.809	129
LG1	Marker81260	71.797	130	Marker12320	428.268	130
LG1	Marker227803	75.176	131	Marker85246	432.742	131
LG1	Marker12115	75.176	132	Marker208458	437.905	132
LG1	Marker138592	76.186	133	Marker90453	440.381	133
LG1	Marker12320	76.186	134	Marker12115	441.28	134
LG1	Marker85246	77.373	135	Marker7709	444.988	135
LG1	Marker68816	77.373	136	Marker138592	446.846	136
LG1	Marker55545	77.666	137	Marker100726	447.638	137
LG1	Marker7709	79.158	138	Marker90983	450.804	138
LG1	Marker100726	79.45	139	Marker76338	452.2	139
LG1	Marker49618	79.45	140	Marker57767	453.156	140
LG1	Marker23324	79.779	141	Marker95555	454.294	141
LG1	Marker10322	82.84	142	Marker39763	456.14	142
LG1	Marker8773	83.132	143	Marker60247	457.584	143
LG1	Marker47402	84.932	144	Marker33738	459.165	144
LG1	Marker87273	84.932	145	Marker5192	462.579	145
LG1	Marker10143	86.424	146	Marker6598	463.509	146
LG1	Marker30305	86.424	147	Marker45819	465.919	147
LG1	Marker19812	86.717	148	Marker10123	469.393	148
LG1	Marker60247	87.04	149	Marker38020	472.362	149
LG1	Marker30433	87.04	150	Marker35060	474.773	150
LG1	Marker25163	88.828	151	Marker55003	476.943	151
LG1	Marker6598	88.828	152	Marker85718	479.813	152
LG1	Marker5192	88.828	153	Marker41447	482.965	153
LG1	Marker95555	88.828	154	Marker207124	486.174	154
LG1	Marker13807	88.828	155	Marker27592	490.741	155
LG1	Marker45819	90.991	156	Marker16924	495.674	156
LG1	Marker27226	91.333	157	Marker85752	495.674	157
LG1	Marker20945	91.333	158	Marker63082	495.674	158
LG1	Marker35060	92.605	159	Marker33347	495.674	159
LG1	Marker10123	93.134	160	Marker27211	496.6	160
LG1	Marker38020	93.134	161	Marker88270	500.63	161
LG1	Marker55003	93.134	162	Marker36704	501.406	162
LG1	Marker25967	93.958	163	Marker29808	503.328	163
LG1	Marker63082	97.048	164	Marker54271	504.427	164
LG1	Marker41447	97.472	165	Marker54068	505.942	165
LG1	Marker16924	97.896	166	Marker8690	506.986	166
LG1	Marker207124	99.181	167	Marker37272	509.069	167
LG1	Marker8690	99.432	168	Marker33712	512.831	168
LG1	Marker10070	99.432	169	Marker33332	512.831	169
LG1	Marker54068	99.432	170	Marker83592	518.492	170
LG1	Marker33347	99.745	171	Marker71775	518.492	171
LG1	Marker85752	99.745	172	Marker26821	522.608	172
LG1	Marker36704	99.745	173	Marker32859	523.532	173
LG1	Marker21427	100.694	174	Marker24418	527.982	174
LG1	Marker17361	100.694	175	Marker82294	527.982	175
LG1	Marker37272	101.536	176	Marker13807	533.999	176
LG1	Marker33712	102.752	177	Marker30525	534.14	177
LG1	Marker33332	102.849	178	Marker34198	536.415	178
LG1	Marker83592	104.3	179	Marker34046	538.482	179
LG1	Marker71775	104.3	180	Marker18484	539.355	180
LG1	Marker26821	104.931	181	Marker19121	541.143	181
LG1	Marker82294	106.401	182	Marker52819	544.837	182
LG1	Marker24418	106.481	183	Marker10667	548.105	183
LG1	Marker39763	107.137	184	Marker20945	550.232	184
LG1	Marker30525	107.137	185	Marker24280	551.043	185
LG1	Marker18484	108.082	186	Marker50217	553.844	186
LG1	Marker34198	108.459	187	Marker18825	560.128	187
LG1	Marker34046	108.459	188	Marker50016	562.154	188
LG1	Marker27592	108.465	189	Marker12205	563.974	189
LG1	Marker90751	108.465	190	Marker34250	568.281	190
LG1	Marker57767	108.465	191	Marker5592	571.27	191
LG1	Marker19121	108.842	192	Marker102952	572.052	192
LG1	Marker29808	109.794	193	Marker86600	574.915	193
LG1	Marker52819	112.333	194	Marker45454	578.091	194
LG1	Marker38146	113.454	195	Marker9283	580.828	195
LG1	Marker85718	113.821	196	Marker58468	580.828	196
LG1	Marker50217	114.394	197	Marker48368	583.445	197
LG1	Marker12899	115.149	198	Marker32420	585.521	198
LG1	Marker54271	115.149	199	Marker49429	586.809	199
LG1	Marker25131	115.149	200	Marker22851	590.657	200
LG1	Marker10667	115.491	201	Marker34726	592.119	201
LG1	Marker24280	115.908	202	Marker59368	594.696	202
LG1	Marker18825	118.364	203	Marker19729	596.39	203
LG1	Marker50016	118.364	204	Marker13928	598.748	204
LG1	Marker12205	119.425	205	Marker45705	601.319	205
LG1	Marker14149	120.546	206	Marker4153	604.011	206
LG1	Marker49429	120.882	207	Marker20709	605.769	207
LG1	Marker48368	121.192	208	Marker82432	606.767	208
LG1	Marker32420	121.192	209	Marker21707	609.792	209
LG1	Marker9283	121.502	210	Marker9040	612.224	210
LG1	Marker34250	121.812	211	Marker19976	616.574	211
LG1	Marker5592	121.812	212	Marker19812	640.012	212
LG1	Marker45454	122.434	213	Marker30305	648.015	213
LG1	Marker58468	122.744	214	Marker10143	649.774	214
LG1	Marker86600	123.209	215	Marker87273	656.766	215
LG1	Marker17903	127.327	216	Marker47402	667.447	216
LG1	Marker20157	127.327	217	Marker27226	694.542	217
LG1	Marker74223	127.327	218	Marker10322	718.054	218
LG1	Marker32859	127.327	219	Marker10355	723.475	219
LG1	Marker90983	127.327	220	Marker5841	723.503	220
LG1	Marker34726	127.59	221	Marker17903	726.986	221
LG1	Marker59368	128.754	222	Marker66254	733.362	222
LG1	Marker19729	129.313	223	Marker14149	735.412	223
LG1	Marker13928	129.978	224	Marker17361	739.337	224
LG1	Marker20709	129.978	225	Marker12899	743.068	225
LG1	Marker45705	130.505	226	Marker21427	756.997	226
LG1	Marker20638	130.505	227	Marker25131	774.835	227
LG1	Marker47098	157.914	228	Marker20157	803.444	228
LG1	Marker66254	157.914	229	Marker74924	818.68	229
LG1	Marker10355	169.961	230
LG1	Marker33738	169.961	231
LG1	Marker5841	170.502	232
LG1	Marker46563	170.521	233
LG1	Marker177235	171.023	234
LG1	Marker88270	175	235
LG1	Marker74924	178.283	236
LG1	Marker39937	178.283	237
LG1	Marker30855	178.283	238
LG1	Marker102952	190.056	239
LG1	Marker22851	191.675	240
LG1	Marker19976	194.411	241
LG1	Marker9040	196.718	242
LG1	Marker123602	196.718	243
LG1	Marker82432	197.22	244
LG1	Marker4153	197.22	245
LG1	Marker21707	197.22	246
LG2	Marker239313	0	1	Marker11434 0.000	0	1
LG2	Marker7907	0.505	2	Marker7907 9.131	9.131	2
LG2	Marker11434	0.505	3	Marker88488 10.021	10.021	3
LG2	Marker32454	1.271	4	Marker32454 13.946	13.946	4
LG2	Marker209939	2.016	5	Marker54785 16.556	16.556	5
LG2	Marker54785	2.016	6	Marker38195 20.193	20.193	6
LG2	Marker88488	3.027	7	Marker19807 27.109	27.109	7
LG2	Marker68907	4.39	8	Marker20502 31.326	31.326	8
LG2	Marker20502	5.049	9	Marker45127 33.538	33.538	9
LG2	Marker44004	6.572	10	Marker24809 41.079	41.079	10
LG2	Marker90694	6.572	11	Marker5723 46.530	46.53	11
LG2	Marker45127	6.572	12	Marker90694 53.487	53.487	12
LG2	Marker19987	9.329	13	Marker51109 59.791	59.791	13
LG2	Marker19807	9.862	14	Marker25724 63.696	63.696	14
LG2	Marker38195	10.385	15	Marker144056 67.635	67.635	15
LG2	Marker24809	12.745	16	Marker26237 73.545	73.545	16
LG2	Marker47650	14.929	17	Marker130089 79.216	79.216	17
LG2	Marker43597	14.929	18	Marker31132 84.214	84.214	18
LG2	Marker51109	16.333	19	Marker28534 91.420	91.42	19
LG2	Marker130089	16.333	20	Marker84305 100.272	100.272	20
LG2	Marker5723	16.333	21	Marker28493 106.950	106.95	21
LG2	Marker95642	16.452	22	Marker56780 110.419	110.419	22
LG2	Marker20370	16.452	23	Marker45191 113.562	113.562	23
LG2	Marker35598	18.835	24	Marker10705 120.892	120.892	24
LG2	Marker25724	19.964	25	Marker40240 122.140	122.14	25
LG2	Marker31135	20.021	26	Marker186331 127.076	127.076	26
LG2	Marker144056	20.71	27	Marker18899 136.251	136.251	27
LG2	Marker80493	23.115	28	Marker24508 143.229	143.229	28
LG2	Marker24384	23.115	29	Marker180588 157.106	157.106	29
LG2	Marker26237	23.939	30	Marker86509 194.710	194.71	30
LG2	Marker31132	24.513	31	Marker92891 196.947	196.947	31
LG2	Marker45191	25.081	32	Marker47105 196.947	196.947	32
LG2	Marker28493	25.081	33	Marker27489 202.395	202.395	33
LG2	Marker11129	25.888	34	Marker7688 204.902	204.902	34
LG2	Marker56780	28.1	35	Marker50129 207.011	207.011	35
LG2	Marker40570	28.163	36	Marker8727 207.011	207.011	36
LG2	Marker68014	28.416	37	Marker95029 208.033	208.033	37
LG2	Marker32120	28.733	38	Marker57484 209.860	209.86	38
LG2	Marker28534	28.733	39	Marker37333 214.242	214.242	39
LG2	Marker107887	30.81	40	Marker25430 215.163	215.163	40
LG2	Marker23071	30.81	41	Marker197886 220.873	220.873	41
LG2	Marker102345	31.464	42	Marker26169 222.866	222.866	42
LG2	Marker14709	32.623	43	Marker68175 228.377	228.377	43
LG2	Marker84305	33.051	44	Marker197148 233.230	233.23	44
LG2	Marker14156	33.051	45	Marker8347 235.709	235.709	45
LG2	Marker37907	33.747	46	Marker56057 239.285	239.285	46
LG2	Marker24874	33.747	47	Marker34076 241.582	241.582	47
LG2	Marker27386	34.356	48	Marker91260 244.963	244.963	48
LG2	Marker90749	35.305	49	Marker31887 247.416	247.416	49
LG2	Marker20982	36.884	50	Marker27431 250.016	250.016	50
LG2	Marker32867	37.428	51	Marker180580 254.436	254.436	51
LG2	Marker19292	37.428	52	Marker91616 259.387	259.387	52
LG2	Marker29045	37.428	53	Marker106059 268.283	268.283	53
LG2	Marker22466	39.703	54	Marker112942 269.997	269.997	54
LG2	Marker106059	40.044	55	Marker29045 274.845	274.845	55
LG2	Marker34076	40.044	56	Marker22466 278.669	278.669	56
LG2	Marker13744	41.734	57	Marker24874 281.546	281.546	57
LG2	Marker29787	41.734	58	Marker27386 284.334	284.334	58
LG2	Marker83957	41.901	59	Marker37907 286.170	286.17	59
LG2	Marker47105	41.901	60	Marker27794 286.857	286.857	60
LG2	Marker96373	42.82	61	Marker18952 290.254	290.254	61
LG2	Marker42798	42.82	62	Marker68014 292.458	292.458	62
LG2	Marker40415	43.739	63	Marker11129 294.314	294.314	63
LG2	Marker14259	43.739	64	Marker37520 294.674	294.674	64
LG2	Marker85482	43.739	65	Marker80493 299.344	299.344	65
LG2	Marker27489	46.231	66	Marker24384 299.344	299.344	66
LG2	Marker7688	47.291	67	Marker14576 302.854	302.854	67
LG2	Marker18899	47.616	68	Marker31135 304.220	304.22	68
LG2	Marker29506	48.09	69	Marker164168 309.885	309.885	69
LG2	Marker147784	48.09	70	Marker23615 312.669	312.669	70
LG2	Marker68175	48.09	71	Marker43597 314.747	314.747	71
LG2	Marker51299	49.691	72	Marker98273 318.054	318.054	72
LG2	Marker10705	50.387	73	Marker47650 319.109	319.109	73
LG2	Marker4753	50.387	74	Marker25666 322.499	322.499	74
LG2	Marker30344	51.793	75	Marker95642 322.625	322.625	75
LG2	Marker25666	51.793	76	Marker20370 324.743	324.743	76
LG2	Marker93228	52.391	77	Marker20982 328.489	328.489	77
LG2	Marker242191	53.198	78	Marker35598 329.513	329.513	78
LG2	Marker96828	53.198	79	Marker29787 333.034	333.034	79
LG2	Marker33304	53.198	80	Marker13744 336.892	336.892	80
LG2	Marker18952	53.451	81	Marker40730 343.773	343.773	81
LG2	Marker23615	53.894	82	Marker95525 347.061	347.061	82
LG2	Marker18383	54.59	83	Marker147784 352.414	352.414	83
LG2	Marker44237	54.59	84	Marker44237 357.050	357.05	84
LG2	Marker95525	57.148	85	Marker107887 361.742	361.742	85
LG2	Marker8347	60.576	86	Marker18383 366.460	366.46	86
LG2	Marker25430	61.421	87	Marker51299 369.938	369.938	87
LG2	Marker24508	62.265	88	Marker30344 373.430	373.43	88
LG2	Marker27431	69.013	89	Marker32867 375.432	375.432	89
LG2	Marker15324	69.013	90	Marker4753 376.417	376.417	90
LG2	Marker180580	69.013	91	Marker19292 381.268	381.268	91
LG2	Marker31887	69.774	92	Marker242191 387.373	387.373	92
LG2	Marker91260	70.025	93	Marker90749 391.374	391.374	93
LG2	Marker91616	70.025	94	Marker96828 393.235	393.235	94
LG2	Marker112942	70.568	95	Marker33304 398.392	398.392	95
LG2	Marker186331	71.612	96	Marker14156 402.304	402.304	96
LG2	Marker56057	71.612	97	Marker14709 403.579	403.579	97
LG2	Marker42041	71.926	98	Marker23071 404.363	404.363	98
LG2	Marker146564	72.88	99	Marker32120 406.676	406.676	99
LG2	Marker86509	72.88	100	Marker102345 413.490	413.49	100
LG2	Marker40240	72.88	101	Marker57178 424.178	424.178	101
LG2	Marker14576	73.194	102	Marker33382 433.090	433.09	102
LG2	Marker27794	74.147	103	Marker94713 435.286	435.286	103
LG2	Marker26169	74.147	104	Marker219434 438.881	438.881	104
LG2	Marker197148	75.1	105	Marker94613 444.991	444.991	105
LG2	Marker37520	75.1	106	Marker27904 450.266	450.266	106
LG2	Marker95029	75.1	107	Marker26393 451.743	451.743	107
LG2	Marker57484	75.352	108	Marker30979 455.279	455.279	108
LG2	Marker92891	75.352	109	Marker95317 459.550	459.55	109
LG2	Marker50129	75.352	110	Marker192846 466.531	466.531	110
LG2	Marker180588	75.678	111	Marker70785 469.750	469.75	111
LG2	Marker33382	78.648	112	Marker232655 479.055	479.055	112
LG2	Marker8727	78.648	113	Marker23506 482.386	482.386	113
LG2	Marker26393	80.244	114	Marker29984 482.386	482.386	114
LG2	Marker30979	80.244	115	Marker104893 488.980	488.98	115
LG2	Marker48203	81.113	116	Marker29781 496.489	496.489	116
LG2	Marker161101	81.981	117	Marker46539 500.373	500.373	117
LG2	Marker192846	84.408	118	Marker23493 502.472	502.472	118
LG2	Marker23506	87.029	119	Marker29551 506.665	506.665	119
LG2	Marker29984	87.131	120	Marker20987 510.734	510.734	120
LG2	Marker40730	87.394	121	Marker23218 515.699	515.699	121
LG2	Marker29781	88.496	122	Marker77861 516.556	516.556	122
LG2	Marker20987	89.862	123	Marker8272 523.610	523.61	123
LG2	Marker23493	90.623	124	Marker35170 527.393	527.393	124
LG2	Marker29551	91.036	125	Marker92262 528.110	528.11	125
LG2	Marker92262	92.864	126	Marker17668 536.240	536.24	126
LG2	Marker23218	95.104	127	Marker26029 537.269	537.269	127
LG2	Marker14900	95.815	128	Marker48043 540.977	540.977	128
LG2	Marker77861	95.975	129	Marker29494 543.377	543.377	129
LG2	Marker8272	96.181	130	Marker16825 545.801	545.801	130
LG2	Marker48043	97.831	131	Marker25564 546.101	546.101	131
LG2	Marker17668	97.831	132	Marker13148 549.930	549.93	132
LG2	Marker30429	99.896	133	Marker26771 555.058	555.058	133
LG2	Marker225756	99.896	134	Marker42136 557.422	557.422	134
LG2	Marker34728	100.764	135	Marker55532 561.840	561.84	135
LG2	Marker29494	100.764	136	Marker12829 567.640	567.64	136
LG2	Marker26771	100.764	137	Marker34728 568.093	568.093	137
LG2	Marker8482	100.764	138	Marker39330 573.103	573.103	138
LG2	Marker13148	100.764	139	Marker12349 576.288	576.288	139
LG2	Marker25564	100.764	140	Marker34954 577.682	577.682	140
LG2	Marker42136	101.85	141	Marker8482 578.969	578.969	141
LG2	Marker34954	101.867	142	Marker14900 581.716	581.716	142
LG2	Marker16825	101.867	143	Marker26160 584.197	584.197	143
LG2	Marker70785	102.415	144	Marker48203 590.273	590.273	144
LG2	Marker12829	104.545	145	Marker25037 590.340	590.34	145
LG2	Marker26029	105.215	146	Marker15324 597.883	597.883	146
LG2	Marker185836	105.215	147	Marker14259 599.477	599.477	147
LG2	Marker12349	106.911	148	Marker40415 599.477	599.477	148
LG2	Marker14469	106.911	149	Marker83957 599.477	599.477	149
LG2	Marker97370	109.765	150	Marker17542 601.189	601.189	150
LG2	Marker18628	109.765	151	Marker42798 603.960	603.96	151
LG2	Marker12405	109.765	152	Marker96373 608.201	608.201	152
LG2	Marker17191	109.765	153	Marker50342 613.925	613.925	153
LG2	Marker68137	112.123	154	Marker27029 616.472	616.472	154
LG2	Marker11770	112.123	155	Marker177779 617.997	617.997	155
LG2	Marker22460	112.123	156	Marker110828 624.424	624.424	156
LG2	Marker34579	115.22	157	Marker29506 631.155	631.155	157
LG2	Marker33531	115.791	158	Marker200204 636.304	636.304	158
LG2	Marker177801	116.627	159	Marker171805 641.916	641.916	159
LG2	Marker58331	117.509	160	Marker11098 647.573	647.573	160
LG2	Marker24933	117.509	161	Marker25383 651.667	651.667	161
LG2	Marker56518	118.014	162	Marker29294 655.213	655.213	162
LG2	Marker24108	119.286	163	Marker14044 658.584	658.584	163
LG2	Marker26597	119.286	164	Marker97370 660.998	660.998	164
LG2	Marker230387	119.791	165	Marker62250 666.948	666.948	165
LG2	Marker48770	120.296	166	Marker14469 670.267	670.267	166
LG2	Marker37253	126.67	167	Marker11770 671.903	671.903	167
LG2	Marker104893	132.4	168	Marker12405 673.993	673.993	168
LG2	Marker232655	132.4	169	Marker17191 675.841	675.841	169
LG2	Marker46539	133.465	170	Marker43437 677.354	677.354	170
LG2	Marker25383	133.992	171	Marker22460 679.672	679.672	171
LG2	Marker35170	134.549	172	Marker114635 680.868	680.868	172
LG2	Marker50342	138.447	173	Marker154316 682.951	682.951	173
LG2	Marker110828	138.447	174	Marker68137 685.881	685.881	174
LG2	Marker74507	138.71	175	Marker18628 688.569	688.569	175
LG2	Marker177779	138.71	176	Marker38155 692.328	692.328	176
LG2	Marker27029	138.71	177	Marker34579 696.225	696.225	177
LG2	Marker14397	139.369	178	Marker177801 699.393	699.393	178
LG2	Marker22307	141.39	179	Marker175016 704.759	704.759	179
LG2	Marker120424	141.39	180	Marker22307 711.752	711.752	180
LG2	Marker17542	143.065	181	Marker58331 715.021	715.021	181
LG2	Marker25037	143.065	182	Marker56518 717.322	717.322	182
LG2	Marker37333	144.18	183	Marker174973 723.840	723.84	183
LG2	Marker197886	144.18	184	Marker24933 729.297	729.297	184
LG2	Marker31743	146.144	185	Marker230387 733.909	733.909	185
LG2	Marker21286	146.804	186	Marker24108 736.487	736.487	186
LG2	Marker43387	146.804	187	Marker26597 738.994	738.994	187
LG2	Marker14211	147.132	188	Marker48770 741.672	741.672	188
LG2	Marker60395	147.46	189	Marker97180 743.483	743.483	189
LG2	Marker974	150.183	190	Marker60896 745.115	745.115	190
LG2	Marker79258	150.183	191	Marker37912 748.961	748.961	191
LG2	Marker9936	150.511	192	Marker3121 749.095	749.095	192
LG2	Marker175016	150.84	193	Marker24345 755.121	755.121	193
LG2	Marker142016	151.499	194	Marker206367 761.324	761.324	194
LG2	Marker201837	151.499	195	Marker45927 764.107	764.107	195
LG2	Marker93492	151.499	196	Marker44374 768.553	768.553	196
LG2	Marker38352	151.827	197	Marker26484 773.957	773.957	197
LG2	Marker42072	154.197	198	Marker21286 774.172	774.172	198
LG2	Marker111019	154.197	199	Marker34333 777.117	777.117	199
LG2	Marker174973	154.197	200	Marker79258 783.284	783.284	200
LG2	Marker94713	157.815	201	Marker23550 783.766	783.766	201
LG2	Marker57178	157.815	202	Marker42436 789.969	789.969	202
LG2	Marker94613	157.815	203	Marker38352 791.573	791.573	203
LG2	Marker219434	157.815	204	Marker49550 796.262	796.262	204
LG2	Marker2401	158.745	205	Marker28145 799.759	799.759	205
LG2	Marker23114	158.745	206	Marker25201 801.781	801.781	206
LG2	Marker23817	158.745	207	Marker31743 802.377	802.377	207
LG2	Marker180747	164.788	208	Marker10559 803.166	803.166	208
LG2	Marker13690	165.151	209	Marker33086 803.765	803.765	209
LG2	Marker16067	165.151	210	Marker32339 806.412	806.412	210
LG2	Marker27904	167.873	211	Marker13534 808.559	808.559	211
LG2	Marker89240	167.873	212	Marker9936 808.905	808.905	212
LG2	Marker18349	167.873	213	Marker25237 811.879	811.879	213
LG2	Marker171805	169.586	214	Marker60395 812.642	812.642	214
LG2	Marker200204	169.586	215	Marker74221 813.805	813.805	215
LG2	Marker95317	172.891	216	Marker45267 815.149	815.149	216
LG2	Marker48385	173.776	217	Marker93492 820.295	820.295	217
LG2	Marker29294	175.077	218	Marker120415 821.491	821.491	218
LG2	Marker55532	175.355	219	Marker14211 826.552	826.552	219
LG2	Marker39330	175.355	220	Marker46162 829.763	829.763	220
LG2	Marker26160	175.355	221	Marker16153 832.766	832.766	221
LG2	Marker11610	175.758	222	Marker42072 837.055	837.055	222
LG2	Marker14044	175.758	223	Marker43387 839.961	839.961	223
LG2	Marker12855	176.183	224	Marker974 842.380	842.38	224
LG2	Marker62250	178.609	225	Marker18693 843.279	843.279	225
LG2	Marker114635	178.609	226	Marker10179 844.518	844.518	226
LG2	Marker154316	179.224	227	Marker7489 846.374	846.374	227
LG2	Marker38155	179.224	228	Marker9872 847.343	847.343	228
LG2	Marker43437	179.224	229	Marker14209 847.864	847.864	229
LG2	Marker11098	179.224	230	Marker40140 848.962	848.962	230
LG2	Marker223613	179.839	231	Marker38418 850.620	850.62	231
LG2	Marker33740	183.055	232	Marker21302 851.665	851.665	232
LG2	Marker20564	183.055	233	Marker30018 855.588	855.588	233
LG2	Marker37883	183.055	234	Marker39774 856.823	856.823	234
LG2	Marker16381	183.055	235	Marker20345 860.039	860.039	235
LG2	Marker6122	183.909	236	Marker32074 864.554	864.554	236
LG2	Marker13485	184.334	237	Marker22324 869.087	869.087	237
LG2	Marker76440	185.085	238	Marker17813 873.191	873.191	238
LG2	Marker60896	186.283	239	Marker45594 874.032	874.032	239
LG2	Marker37912	186.283	240	Marker150759 878.758	878.758	240
LG2	Marker97180	186.283	241	Marker152619 885.412	885.412	241
LG2	Marker16329	188.201	242	Marker83084 886.415	886.415	242
LG2	Marker24345	188.563	243	Marker15670 893.480	893.48	243
LG2	Marker28293	188.684	244	Marker28584 897.578	897.578	244
LG2	Marker21862	188.684	245	Marker31779 898.475	898.475	245
LG2	Marker44374	190.011	246	Marker22835 901.652	901.652	246
LG2	Marker34333	190.011	247	Marker50003 904.908	904.908	247
LG2	Marker206367	190.011	248	Marker46273 905.840	905.84	248
LG2	Marker26484	190.011	249	Marker30542 910.132	910.132	249
LG2	Marker20747	190.853	250	Marker26868 911.476	911.476	250
LG2	Marker26896	190.853	251	Marker86389 915.577	915.577	251
LG2	Marker45267	195.632	252	Marker24529 918.255	918.255	252
LG2	Marker25201	195.751	253	Marker12485 922.000	922	253
LG2	Marker17048	196.258	254	Marker17048 922.000	922	254
LG2	Marker32339	196.443	255	Marker9288 925.968	925.968	255
LG2	Marker33086	196.443	256	Marker26896 927.948	927.948	256
LG2	Marker10559	196.443	257	Marker20747 928.791	928.791	257
LG2	Marker13534	196.443	258	Marker32357 930.950	930.95	258
LG2	Marker28145	196.443	259	Marker49700 934.557	934.557	259
LG2	Marker23550	196.443	260	Marker55618 939.626	939.626	260
LG2	Marker7489	196.683	261	Marker22510 946.137	946.137	261
LG2	Marker83084	196.683	262	Marker2401 950.561	950.561	262
LG2	Marker52571	197.537	263	Marker21862 952.943	952.943	263
LG2	Marker22324	197.962	264	Marker16329 954.226	954.226	264
LG2	Marker45594	198.387	265	Marker28293 957.201	957.201	265
LG2	Marker12485	198.812	266	Marker23817 960.280	960.28	266
LG2	Marker49550	199.58	267	Marker23114 961.097	961.097	267
LG2	Marker46162	199.58	268	Marker180747 966.419	966.419	268
LG2	Marker42436	199.58	269	Marker19401 969.231	969.231	269
LG2	Marker74221	199.58	270	Marker11610 970.215	970.215	270
LG2	Marker25237	199.58	271	Marker18539 971.925	971.925	271
LG2	Marker18693	199.58	272	Marker97241 975.692	975.692	272
LG2	Marker9872	200.1	273	Marker30394 978.414	978.414	273
LG2	Marker14209	200.1	274	Marker47058 978.627	978.627	274
LG2	Marker40140	200.1	275	Marker41611 979.640	979.64	275
LG2	Marker28584	200.1	276	Marker19351 984.211	984.211	276
LG2	Marker32074	200.955	277	Marker79779 989.403	989.403	277
LG2	Marker10179	200.955	278	Marker8972 991.876	991.876	278
LG2	Marker38418	200.955	279	Marker76440 993.372	993.372	279
LG2	Marker150759	202.127	280	Marker33740 993.372	993.372	280
LG2	Marker22835	202.665	281	Marker48170 993.719	993.719	281
LG2	Marker15670	203.52	282	Marker16381 1006.343	1006.34	282
LG2	Marker30018	203.52	283	Marker49749 1010.189	1010.19	283
LG2	Marker53152	204.374	284	Marker37883 1014.715	1014.72	284
LG2	Marker21302	204.374	285	Marker31153 1018.528	1018.53	285
LG2	Marker30542	209.252	286	Marker30707 1022.972	1022.97	286
LG2	Marker20345	209.721	287	Marker20564 1025.122	1025.12	287
LG2	Marker46273	210.146	288	Marker211822 1025.183	1025.18	288
LG2	Marker136393	210.616	289	Marker13485 1026.285	1026.29	289
LG2	Marker39774	211.584	290	Marker6122 1028.179	1028.18	290
LG2	Marker44407	211.682	291	Marker20303 1032.975	1032.97	291
LG2	Marker17813	212.401	292	Marker70831 1034.451	1034.45	292
LG2	Marker31779	212.401	293	Marker53244 1038.738	1038.74	293
LG2	Marker152619	212.401	294	Marker19296 1045.262	1045.26	294
LG2	Marker24529	213.637	295	Marker22819 1049.674	1049.67	295
LG2	Marker86389	213.637	296	Marker26328 1052.141	1052.14	296
LG2	Marker46786	213.637	297	Marker13500 1055.829	1055.83	297
LG2	Marker50003	213.637	298	Marker11473 1057.835	1057.84	298
LG2	Marker55618	213.637	299	Marker54896 1060.753	1060.75	299
LG2	Marker26868	213.637	300	Marker40029 1064.354	1064.35	300
LG2	Marker21298	214.876	301	Marker181803 1065.393	1065.39	301
LG2	Marker32357	214.876	302	Marker12875 1070.054	1070.05	302
LG2	Marker49700	215.285	303	Marker93611 1073.690	1073.69	303
LG2	Marker9288	215.694	304	Marker75020 1074.541	1074.54	304
LG2	Marker41611	222.672	305	Marker16067 1078.120	1078.12	305
LG2	Marker97241	222.672	306	Marker22375 1079.632	1079.63	306
LG2	Marker48170	222.672	307	Marker41699 1082.791	1082.79	307
LG2	Marker30394	222.672	308	Marker89240 1083.304	1083.3	308
LG2	Marker79779	222.672	309	Marker168399 1086.675	1086.67	309
LG2	Marker8972	223.324	310	Marker12855 1088.170	1088.17	310
LG2	Marker162988	223.324	311	Marker39125 1089.063	1089.06	311
LG2	Marker19351	223.324	312	Marker87976 1090.004	1090	312
LG2	Marker22510	225.799	313	Marker52427 1092.095	1092.1	313
LG2	Marker30707	225.799	314	Marker29805 1094.205	1094.2	314
LG2	Marker47058	226.208	315	Marker196300 1097.217	1097.22	315
LG2	Marker19401	228.733	316	Marker20482 1101.352	1101.35	316
LG2	Marker18539	230.044	317	Marker15337 1104.195	1104.19	317
LG2	Marker70463	230.044	318	Marker90135 1106.969	1106.97	318
LG2	Marker31153	232.425	319	Marker208034 1116.835	1116.84	319
LG2	Marker41108	234.656	320	Marker28678 1119.898	1119.9	320
LG2	Marker49749	235.541	321	Marker13690 1124.907	1124.91	321
LG2	Marker22819	238.599	322	Marker12626 1133.871	1133.87	322
LG2	Marker19296	239.885	323	Marker40156 1139.855	1139.86	323
LG2	Marker53244	241.445	324	Marker29264 1147.117	1147.12	324
LG2	Marker20303	241.445	325	Marker174638 1153.186	1153.19	325
LG2	Marker29805	241.793	326	Marker14000 1156.047	1156.05	326
LG2	Marker211822	241.829	327	Marker56211 1159.174	1159.17	327
LG2	Marker11473	241.829	328	Marker16576 1164.034	1164.03	328
LG2	Marker181803	242.213	329	Marker39627 1168.947	1168.95	329
LG2	Marker13500	242.213	330	Marker21111 1175.454	1175.45	330
LG2	Marker54896	242.213	331	Marker52269 1175.454	1175.45	331
LG2	Marker26328	242.52	332	Marker14416 1185.332	1185.33	332
LG2	Marker40029	242.52	333	Marker19521 1188.171	1188.17	333
LG2	Marker93611	243.246	334	Marker16272 1189.573	1189.57	334
LG2	Marker12875	243.246	335	Marker17145 1194.418	1194.42	335
LG2	Marker52427	246.24	336	Marker63756 1196.877	1196.88	336
LG2	Marker196300	246.24	337	Marker37048 1199.667	1199.67	337
LG2	Marker41699	247.012	338	Marker9734 1200.507	1200.51	338
LG2	Marker87976	247.012	339
LG2	Marker22375	247.012	340
LG2	Marker39125	247.784	341
LG2	Marker75020	248.948	342
LG2	Marker127612	248.948	343
LG2	Marker168399	248.948	344
LG2	Marker174638	253	345
LG2	Marker56211	253.011	346
LG2	Marker29264	253.561	347
LG2	Marker12626	254.873	348
LG2	Marker90135	257.673	349
LG2	Marker20482	258.03	350
LG2	Marker15337	258.181	351
LG2	Marker40156	258.544	352
LG2	Marker208034	258.544	353
LG2	Marker28678	268.557	354
LG2	Marker111048	270.214	355
LG2	Marker14000	276.796	356
LG2	Marker39627	280.669	357
LG2	Marker21111	282.537	358
LG2	Marker52269	282.537	359
LG2	Marker16576	284.132	360
LG2	Marker14416	293.296	361
LG2	Marker19521	294.193	362
LG2	Marker16272	294.923	363
LG2	Marker22600	295.426	364
LG2	Marker63756	295.928	365
LG2	Marker9734	295.928	366
LG2	Marker37048	296.431	367
LG2	Marker17145	296.431	368
LG3	Marker18459	0	1	Marker83011	0	1
LG3	Marker50028	0	2	Marker49911	1.209	2
LG3	Marker16813	0	3	Marker73207	1.209	3
LG3	Marker19163	1.01	4	Marker16958	6.869	4
LG3	Marker16547	2.02	5	Marker95885	10.092	5
LG3	Marker42307	7.288	6	Marker10358	11.323	6
LG3	Marker29498	7.791	7	Marker24208	11.323	7
LG3	Marker110639	7.791	8	Marker24896	11.323	8
LG3	Marker12032	11.96	9	Marker20732	17.5	9
LG3	Marker25821	11.96	10	Marker19620	22.193	10
LG3	Marker17119	12.462	11	Marker47325	25.196	11
LG3	Marker11233	13.985	12	Marker45912	25.196	12
LG3	Marker43896	13.985	13	Marker217310	28.804	13
LG3	Marker27684	16.026	14	Marker50322	36.833	14
LG3	Marker58466	16.026	15	Marker52346	37.886	15
LG3	Marker36497	16.026	16	Marker57169	41.911	16
LG3	Marker38229	16.026	17	Marker3982	42.884	17
LG3	Marker6157	16.788	18	Marker67364	42.884	18
LG3	Marker72194	16.788	19	Marker50589	46.348	19
LG3	Marker47431	17.293	20	Marker19427	48.358	20
LG3	Marker58821	17.293	21	Marker27314	54.831	21
LG3	Marker49093	17.293	22	Marker43959	59.293	22
LG3	Marker76718	17.293	23	Marker10806	60.456	23
LG3	Marker49468	17.293	24	Marker56249	62.079	24
LG3	Marker24495	17.293	25	Marker47681	66.271	25
LG3	Marker43899	19.265	26	Marker27696	69.582	26
LG3	Marker71277	21.296	27	Marker98175	77.773	27
LG3	Marker24087	22.404	28	Marker48063	77.773	28
LG3	Marker21702	22.697	29	Marker109840	79.106	29
LG3	Marker8501	22.697	30	Marker55515	84.335	30
LG3	Marker29356	22.697	31	Marker23244	87.874	31
LG3	Marker10909	22.697	32	Marker11446	91.292	32
LG3	Marker13301	25.126	33	Marker25970	92.628	33
LG3	Marker25097	25.126	34	Marker97990	95.914	34
LG3	Marker30132	25.126	35	Marker65543	99.018	35
LG3	Marker44718	28.195	36	Marker11233	99.461	36
LG3	Marker99768	28.195	37	Marker43540	105.607	37
LG3	Marker14101	28.195	38	Marker15711	108.857	38
LG3	Marker202174	28.195	39	Marker56529	110.113	39
LG3	Marker13052	28.195	40	Marker28102	112.053	40
LG3	Marker43721	28.873	41	Marker59512	114.98	41
LG3	Marker51417	28.873	42	Marker85249	116.338	42
LG3	Marker91555	30.234	43	Marker33462	117.16	43
LG3	Marker98595	30.234	44	Marker102449	117.694	44
LG3	Marker25955	30.234	45	Marker45349	118.928	45
LG3	Marker8495	30.234	46	Marker18911	119.477	46
LG3	Marker76056	30.682	47	Marker43770	123.273	47
LG3	Marker90090	30.682	48	Marker53810	125.082	48
LG3	Marker65113	30.682	49	Marker200982	128.845	49
LG3	Marker205695	31.584	50	Marker61975	131.47	50
LG3	Marker68311	32.032	51	Marker34173	134.879	51
LG3	Marker230803	32.933	52	Marker8968	139.155	52
LG3	Marker16805	34.292	53	Marker10915	139.985	53
LG3	Marker60730	34.292	54	Marker85423	139.985	54
LG3	Marker209232	35.389	55	Marker13301	143.058	55
LG3	Marker16346	36.925	56	Marker16805	143.35	56
LG3	Marker50589	37.91	57	Marker99768	144.687	57
LG3	Marker56249	38.521	58	Marker27451	148.818	58
LG3	Marker23244	39.715	59	Marker29986	149.395	59
LG3	Marker29986	39.715	60	Marker43896	152.243	60
LG3	Marker29060	41.073	61	Marker43721	152.348	61
LG3	Marker84393	41.522	62	Marker202174	156.787	62
LG3	Marker43709	41.522	63	Marker131857	157.475	63
LG3	Marker6552	42.168	64	Marker8501	161.593	64
LG3	Marker84423	46.15	65	Marker21702	162.132	65
LG3	Marker50056	46.15	66	Marker46039	163.484	66
LG3	Marker8839	46.796	67	Marker10909	165.081	67
LG3	Marker20023	46.796	68	Marker12032	168.23	68
LG3	Marker38312	50.777	69	Marker29356	169.151	69
LG3	Marker44059	50.777	70	Marker24087	173.954	70
LG3	Marker40610	52.737	71	Marker6954	176.866	71
LG3	Marker45349	54.953	72	Marker71277	178.286	72
LG3	Marker6050	55.364	73	Marker25097	183.13	73
LG3	Marker59512	55.364	74	Marker18508	185.754	74
LG3	Marker8968	55.364	75	Marker30132	190.441	75
LG3	Marker10915	55.364	76	Marker40610	195.312	76
LG3	Marker85423	55.364	77	Marker14101	198.473	77
LG3	Marker53810	57.416	78	Marker38312	203.164	78
LG3	Marker61975	57.416	79	Marker44718	204.38	79
LG3	Marker34173	57.416	80	Marker91555	208.818	80
LG3	Marker27451	57.416	81	Marker51417	209.593	81
LG3	Marker18508	57.416	82	Marker25955	209.968	82
LG3	Marker6954	58.318	83	Marker42307	210.523	83
LG3	Marker56529	59.48	84	Marker8495	216.026	84
LG3	Marker85249	59.904	85	Marker8839	217.777	85
LG3	Marker33462	59.904	86	Marker29498	219.419	86
LG3	Marker10806	61.053	87	Marker16547	225.935	87
LG3	Marker65543	61.862	88	Marker16813	227.479	88
LG3	Marker18911	63.625	89	Marker19163	230.767	89
LG3	Marker55515	63.788	90	Marker50028	237.212	90
LG3	Marker131857	63.788	91	Marker18459	241.529	91
LG3	Marker48063	64.621	92	Marker6552	248.172	92
LG3	Marker98175	64.621	93	Marker43709	252.418	93
LG3	Marker43540	66.194	94	Marker230803	260.419	94
LG3	Marker15711	66.442	95	Marker98595	267.635	95
LG3	Marker47681	66.442	96	Marker209232	270.384	96
LG3	Marker43959	66.442	97	Marker13052	272.667	97
LG3	Marker24896	67.306	98	Marker60730	274.454	98
LG3	Marker52346	67.306	99	Marker20023	276.234	99
LG3	Marker109840	69.511	100	Marker50056	277.165	100
LG3	Marker27696	69.511	101	Marker68311	280.46	101
LG3	Marker11446	72.17	102	Marker110639	288.975	102
LG3	Marker97990	72.17	103	Marker65113	297.315	103
LG3	Marker46039	72.602	104	Marker205695	303.903	104
LG3	Marker25970	72.602	105	Marker49093	312.495	105
LG3	Marker20732	74.807	106	Marker76718	318.248	106
LG3	Marker19620	74.807	107	Marker6157	322.797	107
LG3	Marker45912	77.578	108	Marker29060	322.797	108
LG3	Marker3982	77.578	109	Marker84393	326.35	109
LG3	Marker47325	77.578	110	Marker84423	374.917	110
LG3	Marker67364	77.578	111	Marker36497	420.573	111
LG3	Marker50322	77.578	112	Marker6050	425.995	112
LG3	Marker57169	77.578	113	Marker76056	425.995	113
LG3	Marker28102	79.335	114	Marker17119	432.08	114
LG3	Marker102449	79.335	115	Marker25821	444.725	115
LG3	Marker19427	80.644	116	Marker47431	457.814	116
LG3	Marker27314	80.644	117	Marker166393	472.545	117
LG3	Marker200982	81.654	118	Marker9403	477.713	118
LG3	Marker43770	81.654	119	Marker34406	478.405	119
LG3	Marker217310	83.695	120	Marker3953	480.241	120
LG3	Marker10358	83.695	121	Marker9264	483.713	121
LG3	Marker24208	83.695	122	Marker109110	490.098	122
LG3	Marker49911	83.737	123	Marker20354	498.36	123
LG3	Marker73207	83.737	124	Marker21925	503.455	124
LG3	Marker95885	84.245	125	Marker45479	508.326	125
LG3	Marker20897	84.255	126	Marker30801	517.75	126
LG3	Marker109110	85.218	127	Marker38749	521.85	127
LG3	Marker16958	85.218	128	Marker7224	521.85	128
LG3	Marker9264	86.228	129	Marker19436	525.442	129
LG3	Marker83011	86.228	130	Marker56978	530.933	130
LG3	Marker20354	86.228	131	Marker57857	536.702	131
LG3	Marker3953	88.269	132	Marker71062	545.741	132
LG3	Marker45479	88.772	133	Marker19604	558.089	133
LG3	Marker21925	88.772	134	Marker78640	562.917	134
LG3	Marker9403	89.782	135	Marker7251	564.124	135
LG3	Marker34406	89.782	136	Marker24656	566.272	136
LG3	Marker166393	92.032	137	Marker45643	568.471	137
LG3	Marker19436	96.361	138	Marker45871	576.455	138
LG3	Marker30801	96.919	139	Marker70802	576.455	139
LG3	Marker38749	98.029	140	Marker51593	576.455	140
LG3	Marker7224	98.029	141	Marker26750	585.357	141
LG3	Marker56978	98.029	142	Marker35122	595.148	142
LG3	Marker35122	98.711	143
LG3	Marker26750	104.902	144
LG3	Marker24656	104.902	145
LG3	Marker45643	104.902	146
LG3	Marker51593	105.404	147
LG3	Marker45871	105.404	148
LG3	Marker19604	106.927	149
LG3	Marker78640	106.927	150
LG3	Marker7251	106.927	151
LG3	Marker70802	107.868	152
LG3	Marker71062	108.947	153
LG3	Marker57857	108.947	154
LG4	Marker36271	0	1	Marker21094	0	1
LG4	Marker85243	0	2	Marker52150	12.079	2
LG4	Marker45675	0	3	Marker73824	20.199	3
LG4	Marker22103	0	4	Marker85243	28.093	4
LG4	Marker19546	0.503	5	Marker36271	33.247	5
LG4	Marker160741	1.679	6	Marker19546	39.169	6
LG4	Marker21094	4.6	7	Marker14180	42.007	7
LG4	Marker228046	5.102	8	Marker31158	50.082	8
LG4	Marker52150	5.102	9	Marker60207	62.531	9
LG4	Marker14180	10.929	10	Marker50239	77.083	10
LG4	Marker31158	12.97	11	Marker228046	84.866	11
LG4	Marker60207	15.178	12	Marker121203	89.245	12
LG4	Marker114959	18.183	13	Marker19022	91.707	13
LG4	Marker40949	18.183	14	Marker17499	97.563	14
LG4	Marker43202	18.635	15	Marker232362	105.43	15
LG4	Marker9915	18.686	16	Marker9915	107.978	16
LG4	Marker17673	18.686	17	Marker53512	115.566	17
LG4	Marker12930	19.645	18	Marker114959	119.373	18
LG4	Marker50239	20.148	19	Marker40949	124.219	19
LG4	Marker232362	20.65	20	Marker17673	127.062	20
LG4	Marker53512	21.153	21	Marker43202	127.818	21
LG4	Marker17499	22.163	22	Marker34810	132.333	22
LG4	Marker73824	22.163	23	Marker24584	135.468	23
LG4	Marker24584	23.954	24	Marker12930	135.508	24
LG4	Marker34810	23.954	25	Marker45894	141.886	25
LG4	Marker19022	25.665	26	Marker20819	145.738	26
LG4	Marker45894	26.795	27	Marker42541	151.644	27
LG4	Marker42541	26.795	28	Marker76546	152.192	28
LG4	Marker121203	26.795	29	Marker72454	161.403	29
LG4	Marker20819	28.882	30	Marker6228	163.731	30
LG4	Marker76546	31.265	31	Marker19518	166.339	31
LG4	Marker40870	32.539	32	Marker45641	167.31	32
LG4	Marker14139	32.611	33	Marker23296	172.63	33
LG4	Marker11153	34.651	34	Marker24461	175.114	34
LG4	Marker38492	34.651	35	Marker38492	176.227	35
LG4	Marker24461	35.023	36	Marker156100	176.735	36
LG4	Marker15583	35.023	37	Marker15623	177.281	37
LG4	Marker15623	35.396	38	Marker40870	179.34	38
LG4	Marker156100	35.752	39	Marker14139	180.168	39
LG4	Marker18082	36.524	40	Marker15583	184.253	40
LG4	Marker19127	36.524	41	Marker18082	185.065	41
LG4	Marker37426	36.524	42	Marker18932	189.027	42
LG4	Marker173703	37.697	43	Marker37426	189.147	43
LG4	Marker199259	38.084	44	Marker19127	191.838	44
LG4	Marker18932	39.259	45	Marker199259	195.736	45
LG4	Marker17400	40.334	46	Marker59113	200.537	46
LG4	Marker106568	41.097	47	Marker29210	201.62	47
LG4	Marker232683	41.097	48	Marker71388	204.884	48
LG4	Marker87440	42.622	49	Marker200787	208.804	49
LG4	Marker102301	42.622	50	Marker17400	212.193	50
LG4	Marker29210	43.622	51	Marker102301	216.181	51
LG4	Marker25456	46.905	52	Marker87440	219.467	52
LG4	Marker100325	47.278	53	Marker11153	225.806	53
LG4	Marker11182	47.278	54	Marker106568	232.25	54
LG4	Marker42283	47.278	55	Marker42283	236.584	55
LG4	Marker45641	47.278	56	Marker4084	237.193	56
LG4	Marker200787	48.125	57	Marker25456	238.781	57
LG4	Marker71388	48.125	58	Marker20751	241.155	58
LG4	Marker6228	48.547	59	Marker55159	244.905	59
LG4	Marker4084	50.259	60	Marker15198	248.175	60
LG4	Marker72454	51.107	61	Marker35338	250.537	61
LG4	Marker59630	51.107	62	Marker100325	250.537	62
LG4	Marker55159	51.107	63	Marker11182	250.554	63
LG4	Marker86328	51.107	64	Marker13025	250.634	64
LG4	Marker243903	51.983	65	Marker21176	254.638	65
LG4	Marker59113	52.137	66	Marker4992	260.252	66
LG4	Marker20751	53.332	67	Marker51694	260.871	67
LG4	Marker35338	53.961	68	Marker59630	261.56	68
LG4	Marker23296	53.961	69	Marker86328	262.215	69
LG4	Marker21176	53.961	70	Marker48265	268.534	70
LG4	Marker51694	54.613	71	Marker124191	272.106	71
LG4	Marker19518	54.783	72	Marker122342	276.283	72
LG4	Marker13025	55.604	73	Marker53454	277.081	73
LG4	Marker15198	58.025	74	Marker42020	278.017	74
LG4	Marker124191	60.735	75	Marker200617	281.24	75
LG4	Marker53454	60.735	76	Marker21003	281.589	76
LG4	Marker28471	61.072	77	Marker34746	285.6	77
LG4	Marker21003	61.388	78	Marker26174	288.378	78
LG4	Marker25062	62.31	79	Marker34174	289.336	79
LG4	Marker122257	63.603	80	Marker28471	297.073	80
LG4	Marker209904	64.038	81	Marker55924	297.947	81
LG4	Marker22619	64.618	82	Marker163121	303.576	82
LG4	Marker4992	65.193	83	Marker22619	307.836	83
LG4	Marker163121	66.015	84	Marker209904	309.481	84
LG4	Marker55924	66.015	85	Marker122257	313.297	85
LG4	Marker34174	66.015	86	Marker40269	323.86	86
LG4	Marker30447	66.015	87	Marker30447	328.565	87
LG4	Marker34746	66.937	88	Marker25580	330.06	88
LG4	Marker42020	67.86	89	Marker13132	333.993	89
LG4	Marker48265	68.165	90	Marker15159	335.756	90
LG4	Marker122342	68.469	91	Marker22478	337.578	91
LG4	Marker200617	68.773	92	Marker26411	338.977	92
LG4	Marker26411	75.384	93	Marker37447	339.1	93
LG4	Marker40269	76.399	94	Marker27893	340.767	94
LG4	Marker26174	76.399	95	Marker43077	344.974	95
LG4	Marker25580	77.28	96	Marker23266	350.905	96
LG4	Marker23266	79.138	97	Marker13117	354.004	97
LG4	Marker13117	80.167	98	Marker38373	357.635	98
LG4	Marker38373	82.169	99	Marker7865	364.398	99
LG4	Marker58150	82.235	100	Marker11840	369.859	100
LG4	Marker13132	84.082	101	Marker32966	370.633	101
LG4	Marker15159	84.082	102	Marker47032	372.729	102
LG4	Marker22478	86.545	103	Marker24718	375.165	103
LG4	Marker37447	87.303	104	Marker43492	380.601	104
LG4	Marker27893	87.303	105	Marker20939	381.585	105
LG4	Marker20939	89.234	106	Marker50702	386.913	106
LG4	Marker50702	89.871	107	Marker67700	386.967	107
LG4	Marker24718	89.871	108	Marker20893	394.048	108
LG4	Marker32966	89.871	109	Marker31386	400.006	109
LG4	Marker7865	91.152	110	Marker57906	401.755	110
LG4	Marker57584	91.152	111	Marker25145	404.892	111
LG4	Marker43077	91.789	112	Marker22692	407.173	112
LG4	Marker47032	95.151	113	Marker29659	410.184	113
LG4	Marker163856	95.151	114	Marker35149	412.316	114
LG4	Marker11840	95.151	115	Marker15843	417.035	115
LG4	Marker43492	97.032	116	Marker222676	423.515	116
LG4	Marker38539	97.16	117	Marker88610	428.069	117
LG4	Marker222676	99.176	118	Marker12389	429.211	118
LG4	Marker50378	99.176	119	Marker41057	431.269	119
LG4	Marker20893	99.176	120	Marker50378	432.293	120
LG4	Marker12389	99.176	121	Marker220057	437.278	121
LG4	Marker57906	99.404	122	Marker45614	437.625	122
LG4	Marker35149	101.393	123	Marker7081	443.042	123
LG4	Marker22692	101.393	124	Marker114607	444.568	124
LG4	Marker41057	101.827	125	Marker38539	447.466	125
LG4	Marker25145	101.827	126	Marker28022	448.319	126
LG4	Marker31386	101.827	127	Marker149593	449	127
LG4	Marker67700	102.686	128	Marker43521	452.447	128
LG4	Marker220057	102.787	129	Marker126603	455.268	129
LG4	Marker7081	102.864	130	Marker53573	458.208	130
LG4	Marker28022	104.502	131	Marker37658	459.95	131
LG4	Marker114607	104.502	132	Marker44635	464.52	132
LG4	Marker149593	104.502	133	Marker6874	466.54	133
LG4	Marker88610	104.823	134	Marker8010	471.067	134
LG4	Marker15843	104.823	135	Marker41494	471.131	135
LG4	Marker37658	105.375	136	Marker56388	472.599	136
LG4	Marker126603	105.375	137	Marker30779	474.798	137
LG4	Marker29659	105.689	138	Marker23803	477.192	138
LG4	Marker43521	108.05	139	Marker10607	481.293	139
LG4	Marker45614	108.484	140	Marker11715	481.422	140
LG4	Marker44635	111.362	141	Marker52035	486.729	141
LG4	Marker56388	114.548	142	Marker23245	496.126	142
LG4	Marker41494	115.186	143	Marker100183	503.453	143
LG4	Marker53573	116.175	144	Marker181601	517.861	144
LG4	Marker30779	116.831	145
LG4	Marker6874	118.087	146
LG4	Marker8010	118.087	147
LG4	Marker23803	119.261	148
LG4	Marker11715	119.261	149
LG4	Marker10607	119.261	150
LG4	Marker52035	119.261	151
LG4	Marker23245	120.271	152
LG4	Marker181601	120.271	153
LG5	Marker54680	0	1	Marker39204	0	1
LG5	Marker21292	2.049	2	Marker54680	11.077	2
LG5	Marker12994	3.297	3	Marker90311	20.104	3
LG5	Marker90311	4.658	4	Marker21292	28.505	4
LG5	Marker53111	9.228	5	Marker12994	31.476	5
LG5	Marker13699	9.946	6	Marker53111	36.998	6
LG5	Marker193121	10.448	7	Marker32307	41.116	7
LG5	Marker65567	10.882	8	Marker16154	45.693	8
LG5	Marker23113	11.764	9	Marker65567	48.588	9
LG5	Marker9184	12.117	10	Marker13699	52.432	10
LG5	Marker32307	12.828	11	Marker9184	55.109	11
LG5	Marker16154	13.899	12	Marker23113	56.995	12
LG5	Marker39204	13.899	13	Marker75670	60.882	13
LG5	Marker75670	13.899	14	Marker27557	66.863	14
LG5	Marker39906	15.95	15	Marker73210	73.16	15
LG5	Marker27557	16.775	16	Marker53373	73.16	16
LG5	Marker53373	17.128	17	Marker39906	81.422	17
LG5	Marker73210	17.128	18	Marker29628	87.631	18
LG5	Marker59125	17.128	19	Marker76865	93.811	19
LG5	Marker101808	18.197	20	Marker101808	93.811	20
LG5	Marker76865	18.197	21	Marker36148	98.239	21
LG5	Marker29628	18.55	22	Marker19770	101.948	22
LG5	Marker36148	18.55	23	Marker168477	101.955	23
LG5	Marker168477	19.459	24	Marker27619	105.774	24
LG5	Marker48861	20.328	25	Marker24668	107.69	25
LG5	Marker188219	21.037	26	Marker188219	110.294	26
LG5	Marker27619	21.746	27	Marker59498	111.934	27
LG5	Marker24668	22.815	28	Marker48861	112.394	28
LG5	Marker38848	23.168	29	Marker29713	112.888	29
LG5	Marker150159	23.847	30	Marker38848	116.02	30
LG5	Marker19770	23.873	31	Marker37805	123.342	31
LG5	Marker59498	23.891	32	Marker64176	130.134	32
LG5	Marker29713	23.895	33	Marker13760	133.018	33
LG5	Marker93582	26.855	34	Marker27832	138.314	34
LG5	Marker48332	26.855	35	Marker123542	144.752	35
LG5	Marker25706	26.855	36	Marker156699	148.865	36
LG5	Marker50669	26.855	37	Marker12153	151.641	37
LG5	Marker43999	26.855	38	Marker108471	155.005	38
LG5	Marker35402	28.325	39	Marker92070	161.747	39
LG5	Marker91923	28.325	40	Marker58753	165.757	40
LG5	Marker37805	29.522	41	Marker32093	171.147	41
LG5	Marker37733	29.71	42	Marker97324	174.45	42
LG5	Marker75214	30.41	43	Marker49621	176.874	43
LG5	Marker126602	30.41	44	Marker86805	179.646	44
LG5	Marker12891	30.41	45	Marker144165	181.018	45
LG5	Marker27303	30.895	46	Marker47708	184.792	46
LG5	Marker49746	31.38	47	Marker49746	186.45	47
LG5	Marker47708	31.38	48	Marker53328	188.51	48
LG5	Marker242872	33.35	49	Marker35402	189.352	49
LG5	Marker92070	33.35	50	Marker91923	191.538	50
LG5	Marker108471	35.887	51	Marker15488	192.578	51
LG5	Marker12153	35.887	52	Marker126602	195.419	52
LG5	Marker109395	37.781	53	Marker20777	198.248	53
LG5	Marker86805	37.781	54	Marker27303	199.135	54
LG5	Marker144165	39.037	55	Marker51943	200.055	55
LG5	Marker156699	39.661	56	Marker75214	203.464	56
LG5	Marker123542	39.661	57	Marker47688	205.131	57
LG5	Marker34151	40.8	58	Marker48332	206.13	58
LG5	Marker27832	42.717	59	Marker23900	209.867	59
LG5	Marker13760	43.658	60	Marker50669	210.195	60
LG5	Marker64176	43.658	61	Marker33783	215.165	61
LG5	Marker40161	46.418	62	Marker18291	215.973	62
LG5	Marker38044	47.407	63	Marker25706	217.017	63
LG5	Marker49621	50.583	64	Marker93582	219.99	64
LG5	Marker58753	50.583	65	Marker43999	222.6	65
LG5	Marker20777	51.71	66	Marker12811	224.226	66
LG5	Marker51943	51.715	67	Marker12891	227.904	67
LG5	Marker97324	51.721	68	Marker84135	230.959	68
LG5	Marker32093	51.721	69	Marker40161	233.357	69
LG5	Marker97524	52.592	70	Marker22752	235.311	70
LG5	Marker47688	53.907	71	Marker40717	239.289	71
LG5	Marker23900	55.336	72	Marker169342	241.489	72
LG5	Marker53328	56.046	73	Marker62944	241.852	73
LG5	Marker15488	56.593	74	Marker80835	242.93	74
LG5	Marker65400	58.591	75	Marker37733	249.813	75
LG5	Marker17356	58.773	76	Marker67256	254.136	76
LG5	Marker33783	59.855	77	Marker97524	256.038	77
LG5	Marker18291	59.961	78	Marker17356	262.526	78
LG5	Marker24378	60.771	79	Marker65400	263.633	79
LG5	Marker24975	60.771	80	Marker13573	264.932	80
LG5	Marker13620	61.481	81	Marker24975	267.386	81
LG5	Marker40717	62.109	82	Marker24378	270.106	82
LG5	Marker34875	62.109	83	Marker13620	270.132	83
LG5	Marker80835	62.614	84	Marker22340	273.592	84
LG5	Marker67256	62.614	85	Marker31033	276.086	85
LG5	Marker62944	62.614	86	Marker37284	280.251	86
LG5	Marker3979	63.119	87	Marker29017	281.387	87
LG5	Marker29017	63.119	88	Marker11687	283.952	88
LG5	Marker84135	63.597	89	Marker57260	284.886	89
LG5	Marker91387	64.129	90	Marker20727	287.988	90
LG5	Marker49724	64.381	91	Marker18542	288.487	91
LG5	Marker37284	64.381	92	Marker3979	288.487	92
LG5	Marker22340	65.332	93	Marker54905	288.487	93
LG5	Marker12811	66.782	94	Marker97584	293.513	94
LG5	Marker18542	69.065	95	Marker21811	294.455	95
LG5	Marker13573	69.065	96	Marker16355	301.085	96
LG5	Marker57260	69.065	97	Marker168349	302.358	97
LG5	Marker54905	73.677	98	Marker49724	303.625	98
LG5	Marker4872	73.677	99	Marker34875	307.664	99
LG5	Marker22752	73.677	100	Marker212373	313.612	100
LG5	Marker31033	73.677	101	Marker52115	313.966	101
LG5	Marker23982	73.823	102	Marker56740	319.376	102
LG5	Marker11687	78.548	103	Marker22915	322.574	103
LG5	Marker20727	84.584	104	Marker12568	324.33	104
LG5	Marker22915	92.204	105	Marker22140	324.33	105
LG5	Marker34629	93.838	106	Marker19503	326.512	106
LG5	Marker168349	93.838	107	Marker16120	327.407	107
LG5	Marker97584	93.838	108	Marker234434	332.286	108
LG5	Marker212373	96.385	109	Marker175136	334.724	109
LG5	Marker16355	112.942	110	Marker55964	339.485	110
LG5	Marker21811	112.942	111	Marker34894	339.586	111
LG5	Marker52115	112.942	112	Marker31307	342.404	112
LG5	Marker56740	112.942	113	Marker12602	343.43	113
LG5	Marker94676	114	114	Marker16786	345.879	114
LG5	Marker12568	114.351	115	Marker85505	346.382	115
LG5	Marker18660	114.351	116	Marker6461	348.833	116
LG5	Marker22140	114.351	117	Marker37434	348.833	117
LG5	Marker6461	115.574	118	Marker43243	352.532	118
LG5	Marker26290	115.574	119	Marker20133	353.733	119
LG5	Marker37434	115.574	120	Marker45258	353.932	120
LG5	Marker31280	116.386	121	Marker29530	359.362	121
LG5	Marker128956	116.386	122	Marker24433	364.967	122
LG5	Marker17784	116.889	123	Marker74445	369.859	123
LG5	Marker21979	118.011	124	Marker12409	373.985	124
LG5	Marker16786	118.551	125	Marker15874	376.154	125
LG5	Marker34894	119.088	126	Marker55012	377.427	126
LG5	Marker19503	119.127	127	Marker27260	378.673	127
LG5	Marker175136	119.636	128	Marker20998	380.043	128
LG5	Marker55964	120.249	129	Marker32301	380.269	129
LG5	Marker20317	120.849	130	Marker23851	383.589	130
LG5	Marker85505	121.569	131	Marker30934	390.315	131
LG5	Marker221067	121.569	132	Marker45308	395.304	132
LG5	Marker73642	121.569	133	Marker48562	395.729	133
LG5	Marker12602	122.879	134	Marker53310	406.163	134
LG5	Marker63985	124.004	135	Marker142315	406.163	135
LG5	Marker16970	124.004	136	Marker14366	412.609	136
LG5	Marker25716	124.004	137	Marker19511	413.501	137
LG5	Marker45258	124.47	138	Marker45314	416.481	138
LG5	Marker31307	125.209	139	Marker74434	419.179	139
LG5	Marker16120	125.209	140	Marker28852	420.422	140
LG5	Marker24433	125.503	141	Marker37881	421.238	141
LG5	Marker32301	127.259	142	Marker30044	426.698	142
LG5	Marker15874	127.259	143	Marker221067	433.764	143
LG5	Marker12409	128.128	144	Marker98122	436.692	144
LG5	Marker45308	128.901	145	Marker63985	440.243	145
LG5	Marker234434	130.159	146	Marker17784	445.821	146
LG5	Marker53310	130.519	147	Marker94676	445.821	147
LG5	Marker211951	132.827	148	Marker244773	447.839	148
LG5	Marker23851	133.648	149	Marker128956	451.601	149
LG5	Marker36888	134.984	150	Marker25716	454.131	150
LG5	Marker20998	135.584	151	Marker28415	454.732	151
LG5	Marker116265	136.019	152	Marker25512	458.987	152
LG5	Marker25477	136.184	153	Marker25235	460.593	153
LG5	Marker108040	136.184	154	Marker18807	462.215	154
LG5	Marker27260	138.001	155	Marker38214	463.552	155
LG5	Marker142315	138.844	156	Marker39521	463.808	156
LG5	Marker43243	139.818	157	Marker63313	466.397	157
LG5	Marker29088	139.818	158	Marker29088	466.545	158
LG5	Marker101176	139.818	159	Marker29413	469.8	159
LG5	Marker37881	139.818	160	Marker34373	473.016	160
LG5	Marker30044	140.418	161	Marker14682	474.132	161
LG5	Marker55012	141.433	162	Marker24357	474.986	162
LG5	Marker44488	142.383	163	Marker36888	480.269	163
LG5	Marker45314	143.944	164	Marker37642	480.583	164
LG5	Marker29530	144.364	165	Marker222405	485.308	165
LG5	Marker20133	144.364	166	Marker25477	487	166
LG5	Marker28852	144.764	167	Marker108040	489.893	167
LG5	Marker14366	144.764	168	Marker101176	494.105	168
LG5	Marker74445	145.017	169	Marker14787	495.926	169
LG5	Marker244045	145.185	170	Marker31499	500.275	170
LG5	Marker48690	146.314	171	Marker38230	502.601	171
LG5	Marker74434	146.47	172	Marker18561	503.798	172
LG5	Marker24853	146.511	173	Marker31591	503.798	173
LG5	Marker23987	147.644	174	Marker64245	503.798	174
LG5	Marker20512	148.298	175	Marker41436	503.992	175
LG5	Marker207184	148.298	176	Marker834	508.181	176
LG5	Marker19511	148.951	177	Marker4102	513.691	177
LG5	Marker28415	150.484	178	Marker8901	514.312	178
LG5	Marker244773	150.919	179	Marker40019	519.618	179
LG5	Marker21641	150.932	180	Marker58159	521.138	180
LG5	Marker98122	151.798	181	Marker11581	526.329	181
LG5	Marker103423	152.912	182	Marker11650	526.823	182
LG5	Marker137003	153.566	183	Marker85123	526.823	183
LG5	Marker48562	154.471	184	Marker34116	529.84	184
LG5	Marker25512	154.471	185	Marker242755	532.608	185
LG5	Marker179373	154.879	186	Marker20374	536.933	186
LG5	Marker25235	154.879	187	Marker189726	543.481	187
LG5	Marker38214	155.29	188	Marker99475	547.349	188
LG5	Marker63313	155.29	189	Marker96925	548.498	189
LG5	Marker18807	155.29	190	Marker16252	552.457	190
LG5	Marker14682	155.527	191	Marker18828	555.607	191
LG5	Marker39521	155.527	192	Marker154209	555.66	192
LG5	Marker30934	156.957	193	Marker22320	558.714	193
LG5	Marker21906	157.491	194	Marker40271	562.679	194
LG5	Marker28886	160.123	195	Marker22896	563.446	195
LG5	Marker58159	160.361	196	Marker24218	567.263	196
LG5	Marker242755	160.361	197	Marker26387	567.589	197
LG5	Marker34116	160.772	198	Marker70446	569.356	198
LG5	Marker20374	160.772	199	Marker30587	569.967	199
LG5	Marker24218	161.45	200	Marker71383	570.818	200
LG5	Marker11581	161.45	201	Marker13374	571.584	201
LG5	Marker85123	161.45	202	Marker37646	571.594	202
LG5	Marker76610	162.129	203	Marker88927	571.594	203
LG5	Marker30587	162.808	204	Marker88125	571.594	204
LG5	Marker11650	162.808	205	Marker4458	572.084	205
LG5	Marker13483	162.808	206	Marker8414	574.473	206
LG5	Marker17220	163.059	207	Marker13483	577.228	207
LG5	Marker27582	163.359	208	Marker15989	578.917	208
LG5	Marker37646	164.329	209	Marker52455	582.504	209
LG5	Marker71383	164.329	210	Marker28886	585.067	210
LG5	Marker22320	164.329	211	Marker93253	589.752	211
LG5	Marker40019	164.329	212	Marker21906	592.146	212
LG5	Marker4458	164.329	213	Marker53945	592.43	213
LG5	Marker8414	164.329	214	Marker21692	593.318	214
LG5	Marker13374	164.329	215	Marker14563	595.625	215
LG5	Marker26387	164.329	216	Marker21641	599.954	216
LG5	Marker88927	165.086	217	Marker17220	602.83	217
LG5	Marker70446	165.462	218	Marker23987	608.382	218
LG5	Marker99475	165.838	219	Marker76610	609.316	219
LG5	Marker40271	165.838	220	Marker16970	613.867	220
LG5	Marker88125	165.838	221	Marker25785	618.66	221
LG5	Marker834	166.979	222	Marker24853	619.007	222
LG5	Marker64245	168.119	223	Marker21979	624.077	223
LG5	Marker18561	168.119	224	Marker73642	629.571	224
LG5	Marker38230	168.119	225	Marker26290	633.271	225
LG5	Marker31591	168.119	226	Marker20317	633.906	226
LG5	Marker14787	168.119	227	Marker18660	635.678	227
LG5	Marker93253	168.505	228	Marker179373	650.936	228
LG5	Marker34724	169.022	229	Marker32240	660.387	229
LG5	Marker142946	169.285	230	Marker7242	664.402	230
LG5	Marker29071	170.396	231	Marker137003	671.612	231
LG5	Marker31499	170.773	232	Marker205228	684.665	232
LG5	Marker4102	171.529	233	Marker54209	694.243	233
LG5	Marker34373	172.286	234	Marker44672	700.193	234
LG5	Marker14563	172.286	235	Marker48690	709.362	235
LG5	Marker21692	173.042	236	Marker44488	716.134	236
LG5	Marker53945	173.042	237	Marker103423	724.58	237
LG5	Marker52455	173.042	238	Marker20512	735.898	238
LG5	Marker24357	174.649	239
LG5	Marker16252	176.07	240
LG5	Marker96925	176.07	241
LG5	Marker189726	176.07	242
LG5	Marker37642	177.286	243
LG5	Marker22896	178.361	244
LG5	Marker18828	178.361	245
LG5	Marker15989	178.361	246
LG5	Marker222405	179.004	247
LG5	Marker19446	180.554	248
LG5	Marker20710	181.872	249
LG5	Marker41729	183.123	250
LG5	Marker237370	186.129	251
LG5	Marker20894	187.658	252
LG5	Marker8901	187.854	253
LG5	Marker29153	188.134	254
LG5	Marker7242	188.721	255
LG5	Marker32240	189.477	256
LG5	Marker41436	190.233	257
LG5	Marker29413	190.233	258
LG5	Marker28436	190.336	259
LG5	Marker15177	192.874	260
LG5	Marker41122	194.854	261
LG5	Marker72167	195.021	262
LG5	Marker15297	196.571	263
LG5	Marker23887	197.327	264
LG5	Marker54209	197.327	265
LG5	Marker165127	197.327	266
LG5	Marker44672	197.83	267
LG5	Marker205228	197.83	268
